# Supplementary material for: Dynamic association of H3K36me3 with pericentromeric heterochromatin regulates its replication time
Source: EMBO Rep. 2025 Sep 8;26(20):4950–76. doi: 10.1038/s44319-025-00575-6 (PMC12549960; doi:10.1038/s44319-025-00575-6)
Supplement: Supplementary file 2 — Movie EV1 [file 44319_2025_575_MOESM2_ESM.zip]

Archive with 3 entries (2 files):
- 06_Movie_EV1/
- 06_Movie_EV1/06_Movie_EV1.mp4
- 06_Movie_EV1/06_Movie_EV1.txt
