# Supplementary material for: Dynamic association of H3K36me3 with pericentromeric heterochromatin regulates its replication time
Source: EMBO Rep. 2025 Sep 8;26(20):4950–76. doi: 10.1038/s44319-025-00575-6 (PMC12549960; doi:10.1038/s44319-025-00575-6)
Supplement: Supplementary file 3 — Movie EV2 [file 44319_2025_575_MOESM3_ESM.zip]

Archive with 3 entries (2 files):
- 08_Movie_EV2/
- 08_Movie_EV2/08_Movie_EV2.mp4
- 08_Movie_EV2/08_Movie_EV2.txt
