# Supplementary material for: Dynamic association of H3K36me3 with pericentromeric heterochromatin regulates its replication time
Source: EMBO Rep. 2025 Sep 8;26(20):4950–76. doi: 10.1038/s44319-025-00575-6 (PMC12549960; doi:10.1038/s44319-025-00575-6)
Supplement: Supplementary file 4 — Movie EV3 [file 44319_2025_575_MOESM4_ESM.zip]

Archive with 3 entries (2 files):
- 09_Movie_EV3/
- 09_Movie_EV3/09_Movie_EV3.txt
- 09_Movie_EV3/09_Movie_EV3.mp4
