# Supplementary material for: Dynamic association of H3K36me3 with pericentromeric heterochromatin regulates its replication time
Source: EMBO Rep. 2025 Sep 8;26(20):4950–76. doi: 10.1038/s44319-025-00575-6 (PMC12549960; doi:10.1038/s44319-025-00575-6)
Supplement: Supplementary file 4 — Movie EV3 [file 44319_2025_575_MOESM4_ESM.zip › 09_Movie_EV3/09_Movie_EV3.txt]

Movie EV3: Live cells with PCH targeted GFP H3.1 K36M cotransfected with mRFP-PCNA were imaged at 20 min intervals for several hours showing the spatiotemporal S phase progression. 
