# Supplementary material for: Dynamic association of H3K36me3 with pericentromeric heterochromatin regulates its replication time
Source: EMBO Rep. 2025 Sep 8;26(20):4950–76. doi: 10.1038/s44319-025-00575-6 (PMC12549960; doi:10.1038/s44319-025-00575-6)
Supplement: Supplementary file 5 — Source data Fig. 1 [file 44319_2025_575_MOESM5_ESM.zip]

Archive with 54 entries (50 files):
- 02_Figure_1/
- __MACOSX/._02_Figure_1
- 02_Figure_1/.DS_Store
- __MACOSX/02_Figure_1/._.DS_Store
- 02_Figure_1/Figure_1E/
- __MACOSX/02_Figure_1/._Figure_1E
- 02_Figure_1/Figure_1D/
- __MACOSX/02_Figure_1/._Figure_1D
- 02_Figure_1/Figure_1B_1C_colorsinclasses/
- __MACOSX/02_Figure_1/._Figure_1B_1C_colorsinclasses
- 02_Figure_1/Figure_1E/JACOP.rds
- __MACOSX/02_Figure_1/Figure_1E/._JACOP.rds
- 02_Figure_1/Figure_1E/pair_wilcox_k36me3K9me3inPCH.rds
- __MACOSX/02_Figure_1/Figure_1E/._pair_wilcox_k36me3K9me3inPCH.rds
- 02_Figure_1/Figure_1D/.DS_Store
- __MACOSX/02_Figure_1/Figure_1D/._.DS_Store
- 02_Figure_1/Figure_1D/wilcoxontest_D_E.R
- __MACOSX/02_Figure_1/Figure_1D/._wilcoxontest_D_E.R
- 02_Figure_1/Figure_1D/H3K36me3_H3K9me3.rds
- __MACOSX/02_Figure_1/Figure_1D/._H3K36me3_H3K9me3.rds
- 02_Figure_1/Figure_1D/pair_wilcox_k36me3inPCH.rds
- __MACOSX/02_Figure_1/Figure_1D/._pair_wilcox_k36me3inPCH.rds
- 02_Figure_1/Figure_1B_1C_colorsinclasses/Processed_S2_ESJ1_EdUTMR_H3K9me3Cy5_H3K36me3488-01_processed.czi - ESJ1_EdUTMR_H3K9me3Cy5_H3K36me3488-01_processed.czi #12-1.tif.txt
- __MACOSX/02_Figure_1/Figure_1B_1C_colorsinclasses/._Processed_S2_ESJ1_EdUTMR_H3K9me3Cy5_H3K36me3488-01_processed.czi - ESJ1_EdUTMR_H3K9me3Cy5_H3K36me3488-01_processed.czi #12-1.tif.txt
- 02_Figure_1/Figure_1B_1C_colorsinclasses/Processed_G2_ESJ1_EdUTMR_H3K9me3Cy5_H3K36me3488-01_processed.czi - ESJ1_EdUTMR_H3K9me3Cy5_H3K36me3488-01_processed.czi #07-2.tif.txt
- __MACOSX/02_Figure_1/Figure_1B_1C_colorsinclasses/._Processed_G2_ESJ1_EdUTMR_H3K9me3Cy5_H3K36me3488-01_processed.czi - ESJ1_EdUTMR_H3K9me3Cy5_H3K36me3488-01_processed.czi #07-2.tif.txt
- 02_Figure_1/Figure_1B_1C_colorsinclasses/Processed_S3_ESJ1_EdUTMR_H3K9me3Cy5_H3K36me3488-01_processed.czi - ESJ1_EdUTMR_H3K9me3Cy5_H3K36me3488-01_processed.czi #05-2.tif.txt
- __MACOSX/02_Figure_1/Figure_1B_1C_colorsinclasses/._Processed_S3_ESJ1_EdUTMR_H3K9me3Cy5_H3K36me3488-01_processed.czi - ESJ1_EdUTMR_H3K9me3Cy5_H3K36me3488-01_processed.czi #05-2.tif.txt
- 02_Figure_1/Figure_1B_1C_colorsinclasses/Figure_01_Nucim_Analysis_Script.R
- __MACOSX/02_Figure_1/Figure_1B_1C_colorsinclasses/._Figure_01_Nucim_Analysis_Script.R
- 02_Figure_1/Figure_1B_1C_colorsinclasses/Processed_S3_ESJ1_EdUTMR_H3K9me3Cy5_H3K36me3488-01_processed.czi - ESJ1_EdUTMR_H3K9me3Cy5_H3K36me3488-01_processed.czi #04-3.tif.txt
- __MACOSX/02_Figure_1/Figure_1B_1C_colorsinclasses/._Processed_S3_ESJ1_EdUTMR_H3K9me3Cy5_H3K36me3488-01_processed.czi - ESJ1_EdUTMR_H3K9me3Cy5_H3K36me3488-01_processed.czi #04-3.tif.txt
- 02_Figure_1/Figure_1B_1C_colorsinclasses/Processed_G2_ESJ1_EdUTMR_H3K9me3Cy5_H3K36me3488-01_processed.czi - ESJ1_EdUTMR_H3K9me3Cy5_H3K36me3488-01_processed.czi #21-2.tif.txt
- __MACOSX/02_Figure_1/Figure_1B_1C_colorsinclasses/._Processed_G2_ESJ1_EdUTMR_H3K9me3Cy5_H3K36me3488-01_processed.czi - ESJ1_EdUTMR_H3K9me3Cy5_H3K36me3488-01_processed.czi #21-2.tif.txt
- 02_Figure_1/Figure_1B_1C_colorsinclasses/Processed_G1_ESJ1_EdUTMR_H3K9me3Cy5_H3K36me3488-01_processed.czi - ESJ1_EdUTMR_H3K9me3Cy5_H3K36me3488-01_processed.czi #07-2.tif.txt
- __MACOSX/02_Figure_1/Figure_1B_1C_colorsinclasses/._Processed_G1_ESJ1_EdUTMR_H3K9me3Cy5_H3K36me3488-01_processed.czi - ESJ1_EdUTMR_H3K9me3Cy5_H3K36me3488-01_processed.czi #07-2.tif.txt
- 02_Figure_1/Figure_1B_1C_colorsinclasses/Processed_S3_ESJ1_EdUTMR_H3K9me3Cy5_H3K36me3488-01_processed.czi - ESJ1_EdUTMR_H3K9me3Cy5_H3K36me3488-01_processed.czi #04-2.tif.txt
- __MACOSX/02_Figure_1/Figure_1B_1C_colorsinclasses/._Processed_S3_ESJ1_EdUTMR_H3K9me3Cy5_H3K36me3488-01_processed.czi - ESJ1_EdUTMR_H3K9me3Cy5_H3K36me3488-01_processed.czi #04-2.tif.txt
- 02_Figure_1/Figure_1B_1C_colorsinclasses/Processed_G1_ESJ1_EdUTMR_H3K9me3Cy5_H3K36me3488-01_processed.czi - ESJ1_EdUTMR_H3K9me3Cy5_H3K36me3488-01_processed.czi #25-2.tif.txt
- __MACOSX/02_Figure_1/Figure_1B_1C_colorsinclasses/._Processed_G1_ESJ1_EdUTMR_H3K9me3Cy5_H3K36me3488-01_processed.czi - ESJ1_EdUTMR_H3K9me3Cy5_H3K36me3488-01_processed.czi #25-2.tif.txt
- 02_Figure_1/Figure_1B_1C_colorsinclasses/Processed_S1_ESJ1_EdUTMR_H3K9me3Cy5_H3K36me3488-01_processed.czi - ESJ1_EdUTMR_H3K9me3Cy5_H3K36me3488-01_processed.czi #02-2.tif.txt
- __MACOSX/02_Figure_1/Figure_1B_1C_colorsinclasses/._Processed_S1_ESJ1_EdUTMR_H3K9me3Cy5_H3K36me3488-01_processed.czi - ESJ1_EdUTMR_H3K9me3Cy5_H3K36me3488-01_processed.czi #02-2.tif.txt
- 02_Figure_1/Figure_1B_1C_colorsinclasses/Processed_S1_ESJ1_EdUTMR_H3K9me3Cy5_H3K36me3488-01_processed.czi - ESJ1_EdUTMR_H3K9me3Cy5_H3K36me3488-01_processed.czi #08-2.tif.txt
- __MACOSX/02_Figure_1/Figure_1B_1C_colorsinclasses/._Processed_S1_ESJ1_EdUTMR_H3K9me3Cy5_H3K36me3488-01_processed.czi - ESJ1_EdUTMR_H3K9me3Cy5_H3K36me3488-01_processed.czi #08-2.tif.txt
- 02_Figure_1/Figure_1B_1C_colorsinclasses/Processed_S1_ESJ1_EdUTMR_H3K9me3Cy5_H3K36me3488-01_processed.czi - ESJ1_EdUTMR_H3K9me3Cy5_H3K36me3488-01_processed.czi #05-2.tif.txt
- __MACOSX/02_Figure_1/Figure_1B_1C_colorsinclasses/._Processed_S1_ESJ1_EdUTMR_H3K9me3Cy5_H3K36me3488-01_processed.czi - ESJ1_EdUTMR_H3K9me3Cy5_H3K36me3488-01_processed.czi #05-2.tif.txt
- 02_Figure_1/Figure_1B_1C_colorsinclasses/Processed_S2_ESJ1_EdUTMR_H3K9me3Cy5_H3K36me3488-01_processed.czi - ESJ1_EdUTMR_H3K9me3Cy5_H3K36me3488-01_processed.czi #25-2.tif.txt
- __MACOSX/02_Figure_1/Figure_1B_1C_colorsinclasses/._Processed_S2_ESJ1_EdUTMR_H3K9me3Cy5_H3K36me3488-01_processed.czi - ESJ1_EdUTMR_H3K9me3Cy5_H3K36me3488-01_processed.czi #25-2.tif.txt
- 02_Figure_1/Figure_1B_1C_colorsinclasses/Processed_G2_ESJ1_EdUTMR_H3K9me3Cy5_H3K36me3488-01_processed.czi - ESJ1_EdUTMR_H3K9me3Cy5_H3K36me3488-01_processed.czi #23-2.tif.txt
- __MACOSX/02_Figure_1/Figure_1B_1C_colorsinclasses/._Processed_G2_ESJ1_EdUTMR_H3K9me3Cy5_H3K36me3488-01_processed.czi - ESJ1_EdUTMR_H3K9me3Cy5_H3K36me3488-01_processed.czi #23-2.tif.txt
- 02_Figure_1/Figure_1B_1C_colorsinclasses/Processed_G1_ESJ1_EdUTMR_H3K9me3Cy5_H3K36me3488-01_processed.czi - ESJ1_EdUTMR_H3K9me3Cy5_H3K36me3488-01_processed.czi #22-2.tif.txt
- __MACOSX/02_Figure_1/Figure_1B_1C_colorsinclasses/._Processed_G1_ESJ1_EdUTMR_H3K9me3Cy5_H3K36me3488-01_processed.czi - ESJ1_EdUTMR_H3K9me3Cy5_H3K36me3488-01_processed.czi #22-2.tif.txt
- 02_Figure_1/Figure_1B_1C_colorsinclasses/Processed_S2_ESJ1_EdUTMR_H3K9me3Cy5_H3K36me3488-01_processed.czi - ESJ1_EdUTMR_H3K9me3Cy5_H3K36me3488-01_processed.czi #02-2.tif.txt
- __MACOSX/02_Figure_1/Figure_1B_1C_colorsinclasses/._Processed_S2_ESJ1_EdUTMR_H3K9me3Cy5_H3K36me3488-01_processed.czi - ESJ1_EdUTMR_H3K9me3Cy5_H3K36me3488-01_processed.czi #02-2.tif.txt
