# Supplementary material for: Dynamic association of H3K36me3 with pericentromeric heterochromatin regulates its replication time
Source: EMBO Rep. 2025 Sep 8;26(20):4950–76. doi: 10.1038/s44319-025-00575-6 (PMC12549960; doi:10.1038/s44319-025-00575-6)
Supplement: Supplementary file 5 — Source data Fig. 1 [file 44319_2025_575_MOESM5_ESM.zip › 02_Figure_1/Figure_1D/wilcoxontest_D_E.R]

wilcox_K36me3 <- pairwise.wilcox.test(
  H3K36me3_H3K9me3$NormIntDen, 
  H3K36me3_H3K9me3$Cell_Cycle,
  p.adjust.method = "BH" # or "bonferroni", "holm", etc.
)
saveRDS(wilcox_K36me3, "pair_wilcox_k36me3inPCH.rds")

wilcox_K36K9 <- pairwise.wilcox.test(
  JACOP$M_K36, 
  JACOP$CC,
  p.adjust.method = "BH" # or "bonferroni", "holm", etc.
)
saveRDS(wilcox_K36K9, "pair_wilcox_k36me3K9me3inPCH.rds")
