# Supplementary material for: Dynamic association of H3K36me3 with pericentromeric heterochromatin regulates its replication time
Source: EMBO Rep. 2025 Sep 8;26(20):4950–76. doi: 10.1038/s44319-025-00575-6 (PMC12549960; doi:10.1038/s44319-025-00575-6)
Supplement: Supplementary file 5 — Source data Fig. 1 [file 44319_2025_575_MOESM5_ESM.zip › 02_Figure_1/Figure_1B_1C_colorsinclasses/Processed_S2_ESJ1_EdUTMR_H3K9me3Cy5_H3K36me3488-01_processed.czi - ESJ1_EdUTMR_H3K9me3Cy5_H3K36me3488-01_processed.czi #12-1.tif.txt]

"dapi.perc" "col1.perc" "col2.perc" "dapi.n" "col1.n" "col2.n"
0.116008981569996 0.0445727631667581 0.0266102651443187 782730 4403.84572072072 527.577777777778
0.287420911051333 0.181357199301127 0.113660850539889 1939272 17918.3220720721 2253.45138888889
0.264714583194386 0.205217475747853 0.13266659156925 1786069 20275.7477477477 2630.26111111111
0.168078670253366 0.18521451913495 0.147326489941149 1134052 18299.4301801802 2920.90972222222
0.0976323336519864 0.176681716061897 0.161070858335449 658740 17456.3783783784 3193.40694444444
0.050391202211304 0.132773518322623 0.208591480702486 339997 13118.1925675676 4135.55555555555
0.0157533180676286 0.0741828082647931 0.210073463767458 106290 7329.35585585586 4164.9375
