# Supplementary material for: Dynamic association of H3K36me3 with pericentromeric heterochromatin regulates its replication time
Source: EMBO Rep. 2025 Sep 8;26(20):4950–76. doi: 10.1038/s44319-025-00575-6 (PMC12549960; doi:10.1038/s44319-025-00575-6)
Supplement: Supplementary file 5 — Source data Fig. 1 [file 44319_2025_575_MOESM5_ESM.zip › 02_Figure_1/Figure_1B_1C_colorsinclasses/Processed_G2_ESJ1_EdUTMR_H3K9me3Cy5_H3K36me3488-01_processed.czi - ESJ1_EdUTMR_H3K9me3Cy5_H3K36me3488-01_processed.czi #07-2.tif.txt]

"dapi.perc" "col1.perc" "col2.perc" "dapi.n" "col1.n" "col2.n"
0.110124270228263 0.0281711171479913 0.0071596955241251 865972 1306.67809734513 341.703753351206
0.280514024830138 0.201119664281013 0.0658370616304656 2205847 9328.65597345133 3142.14075067024
0.306495291145048 0.319840581083354 0.122629169419314 2410153 14835.360619469 5852.6018766756
0.195805248722943 0.23065431427789 0.117826538315259 1539732 10698.5796460177 5623.39142091153
0.0749553416385317 0.0992691455344395 0.135684475132844 589418 4604.46128318584 6475.67962466488
0.0215050659438076 0.0620307758145132 0.236651177693812 169107 2877.21128318584 11294.418230563
0.0106007574912677 0.0589144018608 0.314211882284181 83360 2732.66261061947 14996.081769437
