# Supplementary material for: Dynamic association of H3K36me3 with pericentromeric heterochromatin regulates its replication time
Source: EMBO Rep. 2025 Sep 8;26(20):4950–76. doi: 10.1038/s44319-025-00575-6 (PMC12549960; doi:10.1038/s44319-025-00575-6)
Supplement: Supplementary file 5 — Source data Fig. 1 [file 44319_2025_575_MOESM5_ESM.zip › 02_Figure_1/Figure_1B_1C_colorsinclasses/Processed_S3_ESJ1_EdUTMR_H3K9me3Cy5_H3K36me3488-01_processed.czi - ESJ1_EdUTMR_H3K9me3Cy5_H3K36me3488-01_processed.czi #05-2.tif.txt]

"dapi.perc" "col1.perc" "col2.perc" "dapi.n" "col1.n" "col2.n"
0.140441802535567 0.0503691578460707 0.0512089773019756 1196673 1626.51923076923 351.076233183856
0.252369532114156 0.191704745715855 0.20180058848789 2150384 6190.5235042735 1383.49551569507
0.270457910225302 0.270895669393589 0.280495554290248 2304511 8747.75427350427 1923.00896860987
0.187385419753485 0.219997550395063 0.227663117010453 1596669 7104.15384615384 1560.80269058296
0.0890767565156925 0.127191402217521 0.112474641614015 759003 4107.26068376068 771.09865470852
0.0416685102000698 0.0835163092936569 0.0709007880845102 355048 2696.90598290598 486.078475336323
0.0186000686557267 0.0563251651382442 0.0554563332109088 158487 1818.85042735043 380.195067264574
