# Supplementary material for: Dynamic association of H3K36me3 with pericentromeric heterochromatin regulates its replication time
Source: EMBO Rep. 2025 Sep 8;26(20):4950–76. doi: 10.1038/s44319-025-00575-6 (PMC12549960; doi:10.1038/s44319-025-00575-6)
Supplement: Supplementary file 5 — Source data Fig. 1 [file 44319_2025_575_MOESM5_ESM.zip › 02_Figure_1/Figure_1B_1C_colorsinclasses/Figure_01_Nucim_Analysis_Script.R]

#activate libraries
library(bioimagetools)
library(nucim)
#choose the folder containing 16-bit images and click on one .tif file
folder = folder.choose()
nr.cores=ifelse(.Platform$OS.type=="windows", 1, parallel::detectCores())
splitchannels.folder(folder, rgb.folder="./", cores=nr.cores)
#Assign the voxel size, can be found in image meta data in fiji (ctrl + i)
dapimask.folder(folder, voxelsize=c(0.0353,0.0353,0.15), cores=nr.cores)
classify.folder(folder, 7, cores=nr.cores)
plot_classify.folder(folder, 7, cores=nr.cores, col=heatmap7())
#green is PCNA, red is EdU/Histone modification
colors.in.classes.folder(folder, "green", color2="red", cores=nr.cores, thresh1=0.001, thresh2=0.001, type="intensity")
plot_colors.in.classes.folder(folder,"green","red")
t_colors.in.classes.folder(folder,test="wilcox")
