# Supplementary material for: Dynamic association of H3K36me3 with pericentromeric heterochromatin regulates its replication time
Source: EMBO Rep. 2025 Sep 8;26(20):4950–76. doi: 10.1038/s44319-025-00575-6 (PMC12549960; doi:10.1038/s44319-025-00575-6)
Supplement: Supplementary file 5 — Source data Fig. 1 [file 44319_2025_575_MOESM5_ESM.zip › 02_Figure_1/Figure_1B_1C_colorsinclasses/Processed_S3_ESJ1_EdUTMR_H3K9me3Cy5_H3K36me3488-01_processed.czi - ESJ1_EdUTMR_H3K9me3Cy5_H3K36me3488-01_processed.czi #04-3.tif.txt]

"dapi.perc" "col1.perc" "col2.perc" "dapi.n" "col1.n" "col2.n"
0.101843251573604 0.0204617868619804 0.0173511206869998 1008641 1019.24719101124 61.3659217877095
0.199470166017139 0.127488051597173 0.122625959311073 1975524 6350.46388443018 433.692737430167
0.270195540989738 0.276356234511255 0.266380653686037 2675978 13765.9197431782 942.111731843575
0.231738503494144 0.281621658583126 0.315321413142117 2295105 14028.202247191 1115.20111731844
0.125593594495559 0.166025296025027 0.156849581761302 1243861 8270.08988764045 554.731843575419
0.0486587195271499 0.0756343775523218 0.0791695724732514 481909 3767.51685393258 280
0.0225002239026674 0.0524125948691165 0.0423016989392193 222839 2610.78812199037 149.608938547486
