# Supplementary material for: Dynamic association of H3K36me3 with pericentromeric heterochromatin regulates its replication time
Source: EMBO Rep. 2025 Sep 8;26(20):4950–76. doi: 10.1038/s44319-025-00575-6 (PMC12549960; doi:10.1038/s44319-025-00575-6)
Supplement: Supplementary file 5 — Source data Fig. 1 [file 44319_2025_575_MOESM5_ESM.zip › 02_Figure_1/Figure_1B_1C_colorsinclasses/Processed_G2_ESJ1_EdUTMR_H3K9me3Cy5_H3K36me3488-01_processed.czi - ESJ1_EdUTMR_H3K9me3Cy5_H3K36me3488-01_processed.czi #21-2.tif.txt]

"dapi.perc" "col1.perc" "col2.perc" "dapi.n" "col1.n" "col2.n"
0.149933238040062 0.0358954696961318 0.0104362504192955 1605065 2562.51815505397 337.163084702908
0.248410071443798 0.167021943296148 0.0868229620675152 2659279 11923.4200196271 2804.98230088496
0.250580886033121 0.237100346096582 0.147738316741781 2682518 16926.2011776251 4772.96965865992
0.179396121398222 0.207969064642668 0.16427471941444 1920471 14846.5672227674 5307.20986093552
0.107095730504004 0.156173994916442 0.187032269354624 1146481 11149.0029440628 6042.43615676359
0.0488942848137886 0.117002012640834 0.215216281327026 523423 8352.57998037291 6952.97471554994
0.0156896677670044 0.078837168711193 0.188479200675318 167961 5628.05495583906 6089.18204804045
