# Supplementary material for: Dynamic association of H3K36me3 with pericentromeric heterochromatin regulates its replication time
Source: EMBO Rep. 2025 Sep 8;26(20):4950–76. doi: 10.1038/s44319-025-00575-6 (PMC12549960; doi:10.1038/s44319-025-00575-6)
Supplement: Supplementary file 5 — Source data Fig. 1 [file 44319_2025_575_MOESM5_ESM.zip › 02_Figure_1/Figure_1B_1C_colorsinclasses/Processed_G1_ESJ1_EdUTMR_H3K9me3Cy5_H3K36me3488-01_processed.czi - ESJ1_EdUTMR_H3K9me3Cy5_H3K36me3488-01_processed.czi #07-2.tif.txt]

"dapi.perc" "col1.perc" "col2.perc" "dapi.n" "col1.n" "col2.n"
0.128656557775592 0.0134889593281768 0.0114970961209586 625790 731.849092645654 282.312849162011
0.217534824482143 0.0933031742393595 0.0561391209148853 1058097 5062.20248328558 1378.50418994413
0.24716475107601 0.196830284856621 0.12218468715068 1202218 10679.1088825215 3000.2625698324
0.208927978519891 0.245548752214137 0.163421822834854 1016233 13322.3495702006 4012.84636871508
0.127954671378804 0.222407016795228 0.196877134881056 622376 12066.7851002865 4834.34636871508
0.0552915429268087 0.148308594496793 0.249074495024111 268940 8046.54441260745 6116.06005586592
0.0144696738407516 0.0801132180696842 0.200805643073454 70381 4346.57593123209 4930.81145251397
