# Supplementary material for: Dynamic association of H3K36me3 with pericentromeric heterochromatin regulates its replication time
Source: EMBO Rep. 2025 Sep 8;26(20):4950–76. doi: 10.1038/s44319-025-00575-6 (PMC12549960; doi:10.1038/s44319-025-00575-6)
Supplement: Supplementary file 5 — Source data Fig. 1 [file 44319_2025_575_MOESM5_ESM.zip › 02_Figure_1/Figure_1B_1C_colorsinclasses/Processed_S3_ESJ1_EdUTMR_H3K9me3Cy5_H3K36me3488-01_processed.czi - ESJ1_EdUTMR_H3K9me3Cy5_H3K36me3488-01_processed.czi #04-2.tif.txt]

"dapi.perc" "col1.perc" "col2.perc" "dapi.n" "col1.n" "col2.n"
0.130250398677146 0.0243396095097592 0.0222661582638987 1133018 992.034675615212 93.0617886178862
0.207035180154247 0.138641166107045 0.129124499154413 1800951 5650.74161073826 539.678048780488
0.261589342306865 0.268068574281505 0.272908178211743 2275505 10925.9485458613 1140.6243902439
0.21999563616365 0.262031170806575 0.275117948430655 1913691 10679.8758389262 1149.86016260163
0.117564464301152 0.158592242031629 0.169910710499482 1022666 6463.90827740492 710.144715447154
0.0445896476374585 0.0808268165452009 0.0808114525232036 387875 3294.34228187919 337.752845528455
0.0189753307594823 0.0675004207182871 0.0498610529166049 165062 2751.18456375839 208.395121951219
