# Supplementary material for: Dynamic association of H3K36me3 with pericentromeric heterochromatin regulates its replication time
Source: EMBO Rep. 2025 Sep 8;26(20):4950–76. doi: 10.1038/s44319-025-00575-6 (PMC12549960; doi:10.1038/s44319-025-00575-6)
Supplement: Supplementary file 5 — Source data Fig. 1 [file 44319_2025_575_MOESM5_ESM.zip › 02_Figure_1/Figure_1B_1C_colorsinclasses/Processed_G1_ESJ1_EdUTMR_H3K9me3Cy5_H3K36me3488-01_processed.czi - ESJ1_EdUTMR_H3K9me3Cy5_H3K36me3488-01_processed.czi #25-2.tif.txt]

"dapi.perc" "col1.perc" "col2.perc" "dapi.n" "col1.n" "col2.n"
0.151290243026856 0.0158854468882959 0.00634863750455272 753946 512.561968680089 159.949720670391
0.195618449179994 0.0779233824796407 0.03963781635946 974853 2514.28635346756 998.648552564754
0.21273353090766 0.153309879713891 0.0972623336415922 1060145 4946.71722595078 2450.46013204672
0.192770216402682 0.209316155595277 0.166575934696526 960659 6753.82326621924 4196.77044184866
0.139038266932427 0.226744309154468 0.224301565411723 692889 7316.16241610738 5651.12950736415
0.0813118887130398 0.19575858002318 0.253052714528799 405213 6316.37270693512 6375.49568308786
0.0272374048373403 0.121062246145247 0.212820997857347 135736 3906.21073825503 5361.88420518029
