# Supplementary material for: Dynamic association of H3K36me3 with pericentromeric heterochromatin regulates its replication time
Source: EMBO Rep. 2025 Sep 8;26(20):4950–76. doi: 10.1038/s44319-025-00575-6 (PMC12549960; doi:10.1038/s44319-025-00575-6)
Supplement: Supplementary file 5 — Source data Fig. 1 [file 44319_2025_575_MOESM5_ESM.zip › 02_Figure_1/Figure_1B_1C_colorsinclasses/Processed_S1_ESJ1_EdUTMR_H3K9me3Cy5_H3K36me3488-01_processed.czi - ESJ1_EdUTMR_H3K9me3Cy5_H3K36me3488-01_processed.czi #02-2.tif.txt]

"dapi.perc" "col1.perc" "col2.perc" "dapi.n" "col1.n" "col2.n"
0.12947772075545 0.0199727405491475 0.0137643715822614 754335 1435.11132254995 68.5555555555555
0.213229252471214 0.118510574474871 0.139704467564771 1242270 8515.39961941009 695.819444444444
0.291615166058672 0.24125785910011 0.294512516487408 1698945 17335.2216936251 1466.86458333333
0.209532193966237 0.229030606717768 0.25182999774126 1220731 16456.6508087536 1254.27777777778
0.103174005142137 0.183080347608119 0.165344653060314 601090 13154.9638439581 823.524305555555
0.04387705903021 0.142548768056433 0.0959448644337673 255627 10242.6279733587 477.868055555555
0.00909460257608029 0.0655991034935512 0.0388991291302178 52985 4713.52521408183 193.743055555555
