# Supplementary material for: Dynamic association of H3K36me3 with pericentromeric heterochromatin regulates its replication time
Source: EMBO Rep. 2025 Sep 8;26(20):4950–76. doi: 10.1038/s44319-025-00575-6 (PMC12549960; doi:10.1038/s44319-025-00575-6)
Supplement: Supplementary file 5 — Source data Fig. 1 [file 44319_2025_575_MOESM5_ESM.zip › 02_Figure_1/Figure_1B_1C_colorsinclasses/Processed_S1_ESJ1_EdUTMR_H3K9me3Cy5_H3K36me3488-01_processed.czi - ESJ1_EdUTMR_H3K9me3Cy5_H3K36me3488-01_processed.czi #08-2.tif.txt]

"dapi.perc" "col1.perc" "col2.perc" "dapi.n" "col1.n" "col2.n"
0.188790138465612 0.0348150976478795 0.0124105051907451 954111 1109.24951644101 478.25606060606
0.281351445580351 0.143517254184568 0.0484927724944117 1421899 4572.62669245648 1868.73636363636
0.24846779207324 0.202006207845129 0.0751164867114778 1255711 6436.15280464217 2894.71818181818
0.147684186490293 0.17996765038644 0.102519511565947 746369 5733.97872340426 3950.73181818182
0.0803519240305053 0.168196560494284 0.180112838644403 406084 5358.93810444874 6940.89848484848
0.0377049589043373 0.150713126338181 0.281857403806878 190554 4801.89555125725 10861.7666666667
0.015649554455661 0.120784103103519 0.299490481586137 79090 3848.32205029014 11541.2818181818
