# Supplementary material for: Dynamic association of H3K36me3 with pericentromeric heterochromatin regulates its replication time
Source: EMBO Rep. 2025 Sep 8;26(20):4950–76. doi: 10.1038/s44319-025-00575-6 (PMC12549960; doi:10.1038/s44319-025-00575-6)
Supplement: Supplementary file 5 — Source data Fig. 1 [file 44319_2025_575_MOESM5_ESM.zip › 02_Figure_1/Figure_1B_1C_colorsinclasses/Processed_S1_ESJ1_EdUTMR_H3K9me3Cy5_H3K36me3488-01_processed.czi - ESJ1_EdUTMR_H3K9me3Cy5_H3K36me3488-01_processed.czi #05-2.tif.txt]

"dapi.perc" "col1.perc" "col2.perc" "dapi.n" "col1.n" "col2.n"
0.141946047044492 0.0449576635185748 0.030576013328652 888110 2715.7189119171 743.011744966443
0.300523936603367 0.139636600609776 0.092151982813054 1880280 8434.90803108809 2239.33724832215
0.27283414044493 0.173581589559789 0.107016633541818 1707034 10485.3937823834 2600.55536912752
0.152330639622688 0.166278498265412 0.112774384739163 953083 10044.2422279793 2740.47147651007
0.0770478175861197 0.161920368901868 0.151328463514507 482063 9780.98445595855 3677.35402684564
0.0386667163203191 0.166947501733731 0.236907053987462 241925 10084.6541450777 5756.95469798658
0.016650702378085 0.146677777410851 0.269245468075344 104178 8860.23834196891 6542.79362416107
