# Supplementary material for: Dynamic association of H3K36me3 with pericentromeric heterochromatin regulates its replication time
Source: EMBO Rep. 2025 Sep 8;26(20):4950–76. doi: 10.1038/s44319-025-00575-6 (PMC12549960; doi:10.1038/s44319-025-00575-6)
Supplement: Supplementary file 5 — Source data Fig. 1 [file 44319_2025_575_MOESM5_ESM.zip › 02_Figure_1/Figure_1B_1C_colorsinclasses/Processed_S2_ESJ1_EdUTMR_H3K9me3Cy5_H3K36me3488-01_processed.czi - ESJ1_EdUTMR_H3K9me3Cy5_H3K36me3488-01_processed.czi #25-2.tif.txt]

"dapi.perc" "col1.perc" "col2.perc" "dapi.n" "col1.n" "col2.n"
0.131314341688443 0.0382289508377103 0.0165523011468258 752859 2131.64476614699 875.466382070437
0.258300079989423 0.1381554892747 0.0538982298376984 1480901 7703.54454342984 2850.72678762006
0.285089036635016 0.204145877121556 0.0781863535850321 1634489 11383.1659242762 4135.34791889007
0.192319096750922 0.18534849227651 0.118714825739588 1102615 10335.0244988864 6278.93596584845
0.0852208290643819 0.162895064598804 0.208138903474821 488593 9083.02227171492 11008.6574172892
0.03625826711444 0.1565892010384 0.291384258804225 207878 8731.40757238307 15411.5805763074
0.0114983487573732 0.11463692485232 0.23312512741181 65923 6392.15033407572 12330.2017075774
