# Supplementary material for: Dynamic association of H3K36me3 with pericentromeric heterochromatin regulates its replication time
Source: EMBO Rep. 2025 Sep 8;26(20):4950–76. doi: 10.1038/s44319-025-00575-6 (PMC12549960; doi:10.1038/s44319-025-00575-6)
Supplement: Supplementary file 5 — Source data Fig. 1 [file 44319_2025_575_MOESM5_ESM.zip › 02_Figure_1/Figure_1B_1C_colorsinclasses/Processed_G2_ESJ1_EdUTMR_H3K9me3Cy5_H3K36me3488-01_processed.czi - ESJ1_EdUTMR_H3K9me3Cy5_H3K36me3488-01_processed.czi #23-2.tif.txt]

"dapi.perc" "col1.perc" "col2.perc" "dapi.n" "col1.n" "col2.n"
0.171766813045608 0.0544070853485298 0.0343418797786546 1545537 4744.36103151862 1849.13294117647
0.243303005074863 0.172592127879267 0.12811640558824 2189211 15050.2340019102 6898.40705882353
0.250340219067182 0.274399653553855 0.210357988985869 2252531 23927.9684813754 11326.6917647059
0.188927746194409 0.255111467281527 0.208549852351349 1699949 22246.0162368672 11229.3329411765
0.0977481470911089 0.151407120923707 0.167835260497527 879526 13202.8767908309 9037.06235294118
0.0354596900002767 0.0629839888921329 0.134824110725826 319062 5492.27698185291 7259.58235294118
0.0124543795265529 0.0290985561209808 0.115974502072535 112063 2537.42788920726 6244.62823529412
