# Supplementary material for: Dynamic association of H3K36me3 with pericentromeric heterochromatin regulates its replication time
Source: EMBO Rep. 2025 Sep 8;26(20):4950–76. doi: 10.1038/s44319-025-00575-6 (PMC12549960; doi:10.1038/s44319-025-00575-6)
Supplement: Supplementary file 5 — Source data Fig. 1 [file 44319_2025_575_MOESM5_ESM.zip › 02_Figure_1/Figure_1B_1C_colorsinclasses/Processed_G1_ESJ1_EdUTMR_H3K9me3Cy5_H3K36me3488-01_processed.czi - ESJ1_EdUTMR_H3K9me3Cy5_H3K36me3488-01_processed.czi #22-2.tif.txt]

"dapi.perc" "col1.perc" "col2.perc" "dapi.n" "col1.n" "col2.n"
0.176258657973137 0.0398722572308761 0.0154578953976175 655170 2921.25719960278 501.139162561576
0.233646768147375 0.118065691595408 0.0568117399852268 868487 8650.13108242304 1841.81527093596
0.215789000762424 0.172103190931595 0.100224674626354 802108 12609.2105263158 3249.24630541872
0.171622509411922 0.195436173574478 0.142205116214845 637937 14318.7110228401 4610.23645320197
0.118046786010792 0.199289747471159 0.208766925858893 438791 14601.0446871897 6768.14532019704
0.0637255877844359 0.169010410193159 0.248763643774572 236874 12382.6166832175 8064.82389162562
0.0209106899099135 0.106222529003325 0.227770004142492 77727 7782.43694141013 7384.21798029557
