# Supplementary material for: Dynamic association of H3K36me3 with pericentromeric heterochromatin regulates its replication time
Source: EMBO Rep. 2025 Sep 8;26(20):4950–76. doi: 10.1038/s44319-025-00575-6 (PMC12549960; doi:10.1038/s44319-025-00575-6)
Supplement: Supplementary file 5 — Source data Fig. 1 [file 44319_2025_575_MOESM5_ESM.zip › 02_Figure_1/Figure_1B_1C_colorsinclasses/Processed_S2_ESJ1_EdUTMR_H3K9me3Cy5_H3K36me3488-01_processed.czi - ESJ1_EdUTMR_H3K9me3Cy5_H3K36me3488-01_processed.czi #02-2.tif.txt]

"dapi.perc" "col1.perc" "col2.perc" "dapi.n" "col1.n" "col2.n"
0.112273637590387 0.0196205498153725 0.0167223047873678 1060397 774.589494163424 114.631399317406
0.170774149250033 0.108747616479628 0.104227252472598 1612920 4293.1906614786 714.477815699659
0.245804364432958 0.254439730969032 0.27773852821612 2321562 10044.8939688716 1903.8976109215
0.237085239373599 0.273993308377282 0.302853102914342 2239212 10816.8394941634 2076.05802047782
0.149654808409535 0.190845044428726 0.206225494955228 1413453 7534.27237354085 1413.67576791809
0.0637596210806951 0.100518979482444 0.0775592913172169 602194 3968.33657587548 531.668941979522
0.0206481798627916 0.0518347704475162 0.0146740253371272 195017 2046.3579766537 100.590443686007
