# Supplementary material for: Dynamic association of H3K36me3 with pericentromeric heterochromatin regulates its replication time
Source: EMBO Rep. 2025 Sep 8;26(20):4950–76. doi: 10.1038/s44319-025-00575-6 (PMC12549960; doi:10.1038/s44319-025-00575-6)
Supplement: Supplementary file 6 — Source data Fig. 2 [file 44319_2025_575_MOESM6_ESM.zip]

Archive with 54 entries (48 files):
- 05_Figure_2/
- __MACOSX/._05_Figure_2
- 05_Figure_2/._Figure_2E
- __MACOSX/05_Figure_2/._._Figure_2E
- 05_Figure_2/.DS_Store
- __MACOSX/05_Figure_2/._.DS_Store
- 05_Figure_2/Figure_2C/
- __MACOSX/05_Figure_2/._Figure_2C
- 05_Figure_2/Figure_2B/
- __MACOSX/05_Figure_2/._Figure_2B
- 05_Figure_2/Figure_2E/
- __MACOSX/05_Figure_2/._Figure_2E
- 05_Figure_2/Figure_2C/tukey_result_EdUinPCH.rds
- __MACOSX/05_Figure_2/Figure_2C/._tukey_result_EdUinPCH.rds
- 05_Figure_2/Figure_2C/H3.1__K36_M36_EdUinPCH.rds
- __MACOSX/05_Figure_2/Figure_2C/._H3.1__K36_M36_EdUinPCH.rds
- 05_Figure_2/Figure_2C/anova_result_EdUinPCH.rds
- __MACOSX/05_Figure_2/Figure_2C/._anova_result_EdUinPCH.rds
- 05_Figure_2/Figure_2B/.DS_Store
- __MACOSX/05_Figure_2/Figure_2B/._.DS_Store
- 05_Figure_2/Figure_2B/K36M_colorsinclasses/
- __MACOSX/05_Figure_2/Figure_2B/._K36M_colorsinclasses
- 05_Figure_2/Figure_2B/K36_colorsinclasses/
- __MACOSX/05_Figure_2/Figure_2B/._K36_colorsinclasses
- 05_Figure_2/Figure_2E/Figure_2E_full-S_hours.xlsx
- __MACOSX/05_Figure_2/Figure_2E/._Figure_2E_full-S_hours.xlsx
- 05_Figure_2/Figure_2B/K36M_colorsinclasses/EdURFi_M_ESJ1_GFPH3M36_GBPMaSat_EdUTMR_3hr_PCNACy5-01_processed.czi - ESJ1_GFPH3M36_GBPMaSat_EdUTMR_3hr_PCNACy5-01_processed.czi #07-1.tif.txt
- __MACOSX/05_Figure_2/Figure_2B/K36M_colorsinclasses/._EdURFi_M_ESJ1_GFPH3M36_GBPMaSat_EdUTMR_3hr_PCNACy5-01_processed.czi - ESJ1_GFPH3M36_GBPMaSat_EdUTMR_3hr_PCNACy5-01_processed.czi #07-1.tif.txt
- 05_Figure_2/Figure_2B/K36M_colorsinclasses/EdURFi_M_ESJ1_GFPH3M36_GBPMaSat_EdUTMR_3hr_PCNACy5-01_processed.czi - ESJ1_GFPH3M36_GBPMaSat_EdUTMR_3hr_PCNACy5-01_processed.czi #06-1.tif.txt
- __MACOSX/05_Figure_2/Figure_2B/K36M_colorsinclasses/._EdURFi_M_ESJ1_GFPH3M36_GBPMaSat_EdUTMR_3hr_PCNACy5-01_processed.czi - ESJ1_GFPH3M36_GBPMaSat_EdUTMR_3hr_PCNACy5-01_processed.czi #06-1.tif.txt
- 05_Figure_2/Figure_2B/K36M_colorsinclasses/EdURFi_M_ESJ1_GFPH3M36_GBPMaSat_EdUTMR_3hr_PCNACy5-01_processed.czi - ESJ1_GFPH3M36_GBPMaSat_EdUTMR_3hr_PCNACy5-01_processed.czi #08-1.tif.txt
- __MACOSX/05_Figure_2/Figure_2B/K36M_colorsinclasses/._EdURFi_M_ESJ1_GFPH3M36_GBPMaSat_EdUTMR_3hr_PCNACy5-01_processed.czi - ESJ1_GFPH3M36_GBPMaSat_EdUTMR_3hr_PCNACy5-01_processed.czi #08-1.tif.txt
- 05_Figure_2/Figure_2B/K36M_colorsinclasses/EdURFi_M_ESJ1_GFPH3M36_GBPMaSat_EdUTMR_3hr_PCNACy5-01_processed.czi - ESJ1_GFPH3M36_GBPMaSat_EdUTMR_3hr_PCNACy5-01_processed.czi #11-1.tif.txt
- __MACOSX/05_Figure_2/Figure_2B/K36M_colorsinclasses/._EdURFi_M_ESJ1_GFPH3M36_GBPMaSat_EdUTMR_3hr_PCNACy5-01_processed.czi - ESJ1_GFPH3M36_GBPMaSat_EdUTMR_3hr_PCNACy5-01_processed.czi #11-1.tif.txt
- 05_Figure_2/Figure_2B/K36M_colorsinclasses/EdURFi_M_ESJ1_GFPH3M36_GBPMaSat_EdUTMR_3hr_PCNACy5-01_processed.czi - ESJ1_GFPH3M36_GBPMaSat_EdUTMR_3hr_PCNACy5-01_processed.czi #10-1.tif.txt
- __MACOSX/05_Figure_2/Figure_2B/K36M_colorsinclasses/._EdURFi_M_ESJ1_GFPH3M36_GBPMaSat_EdUTMR_3hr_PCNACy5-01_processed.czi - ESJ1_GFPH3M36_GBPMaSat_EdUTMR_3hr_PCNACy5-01_processed.czi #10-1.tif.txt
- 05_Figure_2/Figure_2B/K36M_colorsinclasses/EdURFi_M_ESJ1_GFPH3M36_GBPMaSat_EdUTMR_3hr_PCNACy5-01_processed.czi - ESJ1_GFPH3M36_GBPMaSat_EdUTMR_3hr_PCNACy5-01_processed.czi #08-2.tif.txt
- __MACOSX/05_Figure_2/Figure_2B/K36M_colorsinclasses/._EdURFi_M_ESJ1_GFPH3M36_GBPMaSat_EdUTMR_3hr_PCNACy5-01_processed.czi - ESJ1_GFPH3M36_GBPMaSat_EdUTMR_3hr_PCNACy5-01_processed.czi #08-2.tif.txt
- 05_Figure_2/Figure_2B/K36M_colorsinclasses/EdURFi_M_ESJ1_GFPH3M36_GBPMaSat_EdUTMR_3hr_PCNACy5-01_processed.czi - ESJ1_GFPH3M36_GBPMaSat_EdUTMR_3hr_PCNACy5-01_processed.czi #11-3.tif.txt
- __MACOSX/05_Figure_2/Figure_2B/K36M_colorsinclasses/._EdURFi_M_ESJ1_GFPH3M36_GBPMaSat_EdUTMR_3hr_PCNACy5-01_processed.czi - ESJ1_GFPH3M36_GBPMaSat_EdUTMR_3hr_PCNACy5-01_processed.czi #11-3.tif.txt
- 05_Figure_2/Figure_2B/K36_colorsinclasses/EdURFi_M_ESJ1_GFPH3K36_GBPMaSat_EdUTMR_3hr_PCNACy5-01_processed.czi - ESJ1_GFPH3K36_GBPMaSat_EdUTMR_3hr_PCNACy5-01_processed.czi #08-4.tif.txt
- __MACOSX/05_Figure_2/Figure_2B/K36_colorsinclasses/._EdURFi_M_ESJ1_GFPH3K36_GBPMaSat_EdUTMR_3hr_PCNACy5-01_processed.czi - ESJ1_GFPH3K36_GBPMaSat_EdUTMR_3hr_PCNACy5-01_processed.czi #08-4.tif.txt
- 05_Figure_2/Figure_2B/K36_colorsinclasses/EdURFi_M_ESJ1_GFPH3K36_GBPMaSat_EdUTMR_3hr_PCNACy5-01_processed.czi - ESJ1_GFPH3K36_GBPMaSat_EdUTMR_3hr_PCNACy5-01_processed.czi #02-5.tif.txt
- __MACOSX/05_Figure_2/Figure_2B/K36_colorsinclasses/._EdURFi_M_ESJ1_GFPH3K36_GBPMaSat_EdUTMR_3hr_PCNACy5-01_processed.czi - ESJ1_GFPH3K36_GBPMaSat_EdUTMR_3hr_PCNACy5-01_processed.czi #02-5.tif.txt
- 05_Figure_2/Figure_2B/K36_colorsinclasses/EdURFi_M_ESJ1_GFPH3K36_GBPMaSat_EdUTMR_3hr_PCNACy5-01_processed.czi - ESJ1_GFPH3K36_GBPMaSat_EdUTMR_3hr_PCNACy5-01_processed.czi #08-6.tif.txt
- __MACOSX/05_Figure_2/Figure_2B/K36_colorsinclasses/._EdURFi_M_ESJ1_GFPH3K36_GBPMaSat_EdUTMR_3hr_PCNACy5-01_processed.czi - ESJ1_GFPH3K36_GBPMaSat_EdUTMR_3hr_PCNACy5-01_processed.czi #08-6.tif.txt
- 05_Figure_2/Figure_2B/K36_colorsinclasses/EdURFi_M_ESJ1_GFPH3K36_GBPMaSat_EdUTMR_3hr_PCNACy5-01_processed.czi - ESJ1_GFPH3K36_GBPMaSat_EdUTMR_3hr_PCNACy5-01_processed.czi #02-1.tif.txt
- __MACOSX/05_Figure_2/Figure_2B/K36_colorsinclasses/._EdURFi_M_ESJ1_GFPH3K36_GBPMaSat_EdUTMR_3hr_PCNACy5-01_processed.czi - ESJ1_GFPH3K36_GBPMaSat_EdUTMR_3hr_PCNACy5-01_processed.czi #02-1.tif.txt
- 05_Figure_2/Figure_2B/K36_colorsinclasses/EdURFi_M_ESJ1_GFPH3K36_GBPMaSat_EdUTMR_3hr_PCNACy5-01_processed.czi - ESJ1_GFPH3K36_GBPMaSat_EdUTMR_3hr_PCNACy5-01_processed.czi #10-1.tif.txt
- __MACOSX/05_Figure_2/Figure_2B/K36_colorsinclasses/._EdURFi_M_ESJ1_GFPH3K36_GBPMaSat_EdUTMR_3hr_PCNACy5-01_processed.czi - ESJ1_GFPH3K36_GBPMaSat_EdUTMR_3hr_PCNACy5-01_processed.czi #10-1.tif.txt
- 05_Figure_2/Figure_2B/K36_colorsinclasses/EdURFi_M_ESJ1_GFPH3K36_GBPMaSat_EdUTMR_3hr_PCNACy5-01_processed.czi - ESJ1_GFPH3K36_GBPMaSat_EdUTMR_3hr_PCNACy5-01_processed.czi #10-2.tif.txt
- __MACOSX/05_Figure_2/Figure_2B/K36_colorsinclasses/._EdURFi_M_ESJ1_GFPH3K36_GBPMaSat_EdUTMR_3hr_PCNACy5-01_processed.czi - ESJ1_GFPH3K36_GBPMaSat_EdUTMR_3hr_PCNACy5-01_processed.czi #10-2.tif.txt
- 05_Figure_2/Figure_2B/K36_colorsinclasses/EdURFi_M_ESJ1_GFPH3K36_GBPMaSat_EdUTMR_3hr_PCNACy5-01_processed.czi - ESJ1_GFPH3K36_GBPMaSat_EdUTMR_3hr_PCNACy5-01_processed.czi #08-8.tif.txt
- __MACOSX/05_Figure_2/Figure_2B/K36_colorsinclasses/._EdURFi_M_ESJ1_GFPH3K36_GBPMaSat_EdUTMR_3hr_PCNACy5-01_processed.czi - ESJ1_GFPH3K36_GBPMaSat_EdUTMR_3hr_PCNACy5-01_processed.czi #08-8.tif.txt
