# Supplementary material for: Dynamic association of H3K36me3 with pericentromeric heterochromatin regulates its replication time
Source: EMBO Rep. 2025 Sep 8;26(20):4950–76. doi: 10.1038/s44319-025-00575-6 (PMC12549960; doi:10.1038/s44319-025-00575-6)
Supplement: Supplementary file 6 — Source data Fig. 2 [file 44319_2025_575_MOESM6_ESM.zip › 05_Figure_2/Figure_2E/Figure_2E_full-S_hours.xlsx]

## Sheet: Hoja1
A SI-starts	B SII starts	C CC-replication ends	D SIII starts	E SIII ends	F Repli. ends	G SII+SIII	H	I SI-starts	J SII starts	K CC-replication ends	L SIII starts	M SIII ends	N Repli. ends	O SII+SIII
0	1.66667	8.33333	8	11	11.3333	0.333333		0	0.666667	7	4.33333	5	7	2.66667
0	0.333333	5	4.33333	9	11.3333	0.666667		0	3	13	7.66667	9.33333	14.6667	5.33333
0	3	8.33333	8.66667	12.6667	13	-0.333333		0	0.333333	9.66667	1.66667	8.33333	10.6667	8
0	3	8.33333	8	11	11.6667	0.333333		0	0.333333	9.33333	7.33333	8.33333	9.66667	2
0	2.66667	8.33333	8.66667	13	13.6667	-0.333333		0	0.333333	13	1.33333	4.66667	14.3333	11.6667
0	1.66667	7.33333	7.66667	9.66667	10.6667	-0.333333		0	1	13	9.66667	13.6667	15.6667	3.33333
0	2.66667	9.33333	9.66667	14.6667	15.3333	-0.333333		0	3	13.6667	8.66667	14.6667	15.3333	5
0	3	7.66667	7.33333	10.3333	11	0.333333		0	0.666667	3.33333	2	3	3.66667	1.33333
0	0.666667	5.33333	4.66667	9.66667	11	0.666667		0	1.33333	4.66667	2.33333	6	6.66667	2.33333
0	2.66667	9	4.66667	6.66667	8.66667	4.33333		0	2	9	7	9	10	2
0	1.33333	3.33333	3.66667	6	6.33333	-0.333333		0	1.66667	7.33333	3.66667	6.66667	8.66667	3.66667
0	1.33333	4	4.33333	5	5.66667	-0.333333		0	3.33333	9.33333	6	9	10	3.33333
0	1.66667	6.66667	7	10	11	-0.333333		0	2.33333	10	4	12	13.6667	6
0	2.66667	8.33333	8.66667	15	16.3333	-0.333333		0	2.33333	9	4	11.3333	12.3333	5
								0	2.33333	10.3333	9	12	14	1.33333
								0	1.66667	10.3333	8.66667	12	13.6667	1.66667
