# Supplementary material for: Dynamic association of H3K36me3 with pericentromeric heterochromatin regulates its replication time
Source: EMBO Rep. 2025 Sep 8;26(20):4950–76. doi: 10.1038/s44319-025-00575-6 (PMC12549960; doi:10.1038/s44319-025-00575-6)
Supplement: Supplementary file 6 — Source data Fig. 2 [file 44319_2025_575_MOESM6_ESM.zip › 05_Figure_2/Figure_2B/K36M_colorsinclasses/EdURFi_M_ESJ1_GFPH3M36_GBPMaSat_EdUTMR_3hr_PCNACy5-01_processed.czi - ESJ1_GFPH3M36_GBPMaSat_EdUTMR_3hr_PCNACy5-01_processed.czi #07-1.tif.txt]

"dapi.perc" "col1.perc" "col2.perc" "dapi.n" "col1.n" "col2.n"
0.129942932946105 0.000193063949354867 0.0299716482822154 910786 62.5952380952384 13317.078786432
0.18502685714033 0.0117931425653211 0.104682375211542 1296876 3823.57539682619 46512.7384759199
0.239938577194322 0.0668438088167756 0.198624921508464 1681759 21672.1150792784 88253.5289274243
0.219613923168419 0.151517833422874 0.251608656656565 1539301 49125.1468255555 111795.396519184
0.132213973131874 0.22401165737145 0.201416744024018 926704 72629.1111112682 89493.9985888621
0.0633247554651274 0.279461841401071 0.125727332549981 443851 90607.1825397101 55863.487300081
0.0299389809538226 0.266178652473153 0.0879683217672162 209846 86300.5039682553 39086.3078551257
