# Supplementary material for: Dynamic association of H3K36me3 with pericentromeric heterochromatin regulates its replication time
Source: EMBO Rep. 2025 Sep 8;26(20):4950–76. doi: 10.1038/s44319-025-00575-6 (PMC12549960; doi:10.1038/s44319-025-00575-6)
Supplement: Supplementary file 6 — Source data Fig. 2 [file 44319_2025_575_MOESM6_ESM.zip › 05_Figure_2/Figure_2B/K36M_colorsinclasses/EdURFi_M_ESJ1_GFPH3M36_GBPMaSat_EdUTMR_3hr_PCNACy5-01_processed.czi - ESJ1_GFPH3M36_GBPMaSat_EdUTMR_3hr_PCNACy5-01_processed.czi #06-1.tif.txt]

"dapi.perc" "col1.perc" "col2.perc" "dapi.n" "col1.n" "col2.n"
0.0732450022520798 0.000526130096498513 0.0361847890629557 658271 2.93103448275862 25846.1180108213
0.199984244342651 0.00720179255618846 0.154558704810358 1797308 40.1206896551723 110398.391909318
0.264723528270278 0.0178203358566967 0.257782558683372 2379136 99.2758620689653 184129.259984628
0.227066728324399 0.034938133290422 0.248737098397144 2040705 194.637931034483 177668.256892602
0.132167711406206 0.0844315009563316 0.157442335944709 1187824 470.362068965531 112458.115691829
0.0680191533604058 0.372769363134987 0.0963936830962543 611305 2076.67241379282 68852.2048441088
0.0347936320439805 0.482312744108875 0.0489008300052079 312699 2686.93103448235 34928.948209225
