# Supplementary material for: Dynamic association of H3K36me3 with pericentromeric heterochromatin regulates its replication time
Source: EMBO Rep. 2025 Sep 8;26(20):4950–76. doi: 10.1038/s44319-025-00575-6 (PMC12549960; doi:10.1038/s44319-025-00575-6)
Supplement: Supplementary file 6 — Source data Fig. 2 [file 44319_2025_575_MOESM6_ESM.zip › 05_Figure_2/Figure_2B/K36M_colorsinclasses/EdURFi_M_ESJ1_GFPH3M36_GBPMaSat_EdUTMR_3hr_PCNACy5-01_processed.czi - ESJ1_GFPH3M36_GBPMaSat_EdUTMR_3hr_PCNACy5-01_processed.czi #08-1.tif.txt]

"dapi.perc" "col1.perc" "col2.perc" "dapi.n" "col1.n" "col2.n"
0.0793437333970851 0.00076328964901613 0.0259392942991584 308986 1.18 3843.8016141091
0.199949104723323 0.0318382343428593 0.122691741427997 778656 49.22 18181.0155781336
0.267025330286464 0.0810251368099666 0.233180182451943 1039869 125.26 34553.6910661487
0.225169486150296 0.13503758231238 0.257777687417047 876871 208.760000000001 38198.6602853381
0.131764327649514 0.22554562272792 0.183450500542507 513126 348.680000000001 27184.5225225457
0.0674891398158988 0.299714089809436 0.11950736042456 262821 463.340000000001 17709.1396396527
0.0292588779774186 0.226076044348422 0.0574532334367872 113942 349.500000000001 8513.67924173923
