# Supplementary material for: Dynamic association of H3K36me3 with pericentromeric heterochromatin regulates its replication time
Source: EMBO Rep. 2025 Sep 8;26(20):4950–76. doi: 10.1038/s44319-025-00575-6 (PMC12549960; doi:10.1038/s44319-025-00575-6)
Supplement: Supplementary file 6 — Source data Fig. 2 [file 44319_2025_575_MOESM6_ESM.zip › 05_Figure_2/Figure_2B/K36M_colorsinclasses/EdURFi_M_ESJ1_GFPH3M36_GBPMaSat_EdUTMR_3hr_PCNACy5-01_processed.czi - ESJ1_GFPH3M36_GBPMaSat_EdUTMR_3hr_PCNACy5-01_processed.czi #11-1.tif.txt]

"dapi.perc" "col1.perc" "col2.perc" "dapi.n" "col1.n" "col2.n"
0.0687462254654005 0 0.0124020733298057 689596 0 10176.864915571
0.152311854466108 0.00959638548593341 0.126333435748053 1527846 35.860465116279 103666.401232933
0.293209037788512 0.028145041089581 0.328129138948522 2941191 105.174418604651 269255.456982049
0.247732089141722 0.0488376362521801 0.289365815400022 2485010 182.499999999998 237447.137764681
0.141002556265862 0.0752339196753872 0.158789206719368 1414402 281.139534883716 130298.883409279
0.0682580406932961 0.250128356323351 0.0666969273180018 684699 934.697674418534 54730.0117930839
0.0287401961790993 0.588058661173567 0.018283402536227 288294 2197.50000000018 15002.952559635
