# Supplementary material for: Dynamic association of H3K36me3 with pericentromeric heterochromatin regulates its replication time
Source: EMBO Rep. 2025 Sep 8;26(20):4950–76. doi: 10.1038/s44319-025-00575-6 (PMC12549960; doi:10.1038/s44319-025-00575-6)
Supplement: Supplementary file 6 — Source data Fig. 2 [file 44319_2025_575_MOESM6_ESM.zip › 05_Figure_2/Figure_2B/K36M_colorsinclasses/EdURFi_M_ESJ1_GFPH3M36_GBPMaSat_EdUTMR_3hr_PCNACy5-01_processed.czi - ESJ1_GFPH3M36_GBPMaSat_EdUTMR_3hr_PCNACy5-01_processed.czi #10-1.tif.txt]

"dapi.perc" "col1.perc" "col2.perc" "dapi.n" "col1.n" "col2.n"
0.0989219931948741 0 0.030252170926714 508454 0 11257.1293242159
0.221773017592198 0.000144938357277435 0.116408234385122 1139902 0.392857142857142 43316.6450120708
0.228468803873346 0.00172169200159863 0.181781831545692 1174318 4.66666666666666 67642.8012872188
0.201452582506169 0.0268004198820276 0.227239878277657 1035456 72.6428571428571 84558.1860418415
0.142007829260563 0.141090902702431 0.21613748777927 729913 382.428571428562 80426.8777152075
0.078806034845871 0.400758949943565 0.158981086460267 405059 1086.26190476197 59158.4205551089
0.0285697387269796 0.4294830971131 0.0691993106252778 146847 1164.11904761913 25749.7417538212
