# Supplementary material for: Dynamic association of H3K36me3 with pericentromeric heterochromatin regulates its replication time
Source: EMBO Rep. 2025 Sep 8;26(20):4950–76. doi: 10.1038/s44319-025-00575-6 (PMC12549960; doi:10.1038/s44319-025-00575-6)
Supplement: Supplementary file 6 — Source data Fig. 2 [file 44319_2025_575_MOESM6_ESM.zip › 05_Figure_2/Figure_2B/K36M_colorsinclasses/EdURFi_M_ESJ1_GFPH3M36_GBPMaSat_EdUTMR_3hr_PCNACy5-01_processed.czi - ESJ1_GFPH3M36_GBPMaSat_EdUTMR_3hr_PCNACy5-01_processed.czi #08-2.tif.txt]

"dapi.perc" "col1.perc" "col2.perc" "dapi.n" "col1.n" "col2.n"
0.0910425740159208 0.000300793335744723 0.026769846486192 474771 6.78313253012048 4344.26309729493
0.21542797992799 0.00583207824687281 0.131039548285098 1123419 131.518072289157 21265.3544425359
0.276810684310726 0.0186913940515619 0.254423157133058 1443519 421.506024096394 41288.2880445549
0.215749179646331 0.0527531672790428 0.278958828563628 1125094 1189.62650602421 45269.9848397965
0.119934824262525 0.147738146311711 0.191404023674093 625439 3331.6144578321 31061.4196891276
0.0579474973652035 0.327265820634168 0.0899839279141127 302186 7380.10843373262 14602.76799079
0.0230872604713026 0.447418600140899 0.02742066794382 120396 10089.6506024068 4449.87967760515
