# Supplementary material for: Dynamic association of H3K36me3 with pericentromeric heterochromatin regulates its replication time
Source: EMBO Rep. 2025 Sep 8;26(20):4950–76. doi: 10.1038/s44319-025-00575-6 (PMC12549960; doi:10.1038/s44319-025-00575-6)
Supplement: Supplementary file 6 — Source data Fig. 2 [file 44319_2025_575_MOESM6_ESM.zip › 05_Figure_2/Figure_2B/K36M_colorsinclasses/EdURFi_M_ESJ1_GFPH3M36_GBPMaSat_EdUTMR_3hr_PCNACy5-01_processed.czi - ESJ1_GFPH3M36_GBPMaSat_EdUTMR_3hr_PCNACy5-01_processed.czi #11-3.tif.txt]

"dapi.perc" "col1.perc" "col2.perc" "dapi.n" "col1.n" "col2.n"
0.0946547425107707 0.000314218381775333 0.0509138950302675 408694 0.24 16819.612751125
0.233341840882278 0.0233568997119664 0.174528435308528 1007508 17.84 57656.1799918101
0.245619114100128 0.0512175962293793 0.221254184857962 1060518 39.12 73092.2218122269
0.191045117647359 0.142314742079078 0.20779317415364 824882 108.7 68645.3220582237
0.130156697934611 0.264676616915423 0.174993418404595 561982 202.16 57809.7890528928
0.0770619496245021 0.216129876931134 0.121680277494043 332733 165.08 40197.5756457556
0.0281205373003525 0.301990049751244 0.0488366147509653 121417 230.660000000001 16133.3747437473
