# Supplementary material for: Dynamic association of H3K36me3 with pericentromeric heterochromatin regulates its replication time
Source: EMBO Rep. 2025 Sep 8;26(20):4950–76. doi: 10.1038/s44319-025-00575-6 (PMC12549960; doi:10.1038/s44319-025-00575-6)
Supplement: Supplementary file 6 — Source data Fig. 2 [file 44319_2025_575_MOESM6_ESM.zip › 05_Figure_2/Figure_2B/K36_colorsinclasses/EdURFi_M_ESJ1_GFPH3K36_GBPMaSat_EdUTMR_3hr_PCNACy5-01_processed.czi - ESJ1_GFPH3K36_GBPMaSat_EdUTMR_3hr_PCNACy5-01_processed.czi #08-4.tif.txt]

"dapi.perc" "col1.perc" "col2.perc" "dapi.n" "col1.n" "col2.n"
0.123251816542377 0.0278135207364149 0.0122998784804953 831413 4.92982456140351 904.991321327839
0.259670646765432 0.102642779372464 0.0700490583239528 1751646 18.1929824561404 5154.01757431121
0.254253670331006 0.202910026724735 0.144891294900675 1715105 35.9649122807018 10660.7040572797
0.184871127964783 0.150153419776304 0.195509815182749 1247075 26.6140350877193 14385.0759383822
0.109577809090161 0.200237553202019 0.218370709170374 739173 35.4912280701754 16067.1178129751
0.0517084726516145 0.165990299910918 0.220177663571305 348807 29.421052631579 16200.0685615106
0.0166664566546268 0.150252400277145 0.138701580370448 112426 26.6315789473684 10205.2818398786
