# Supplementary material for: Dynamic association of H3K36me3 with pericentromeric heterochromatin regulates its replication time
Source: EMBO Rep. 2025 Sep 8;26(20):4950–76. doi: 10.1038/s44319-025-00575-6 (PMC12549960; doi:10.1038/s44319-025-00575-6)
Supplement: Supplementary file 6 — Source data Fig. 2 [file 44319_2025_575_MOESM6_ESM.zip › 05_Figure_2/Figure_2B/K36_colorsinclasses/EdURFi_M_ESJ1_GFPH3K36_GBPMaSat_EdUTMR_3hr_PCNACy5-01_processed.czi - ESJ1_GFPH3K36_GBPMaSat_EdUTMR_3hr_PCNACy5-01_processed.czi #02-5.tif.txt]

"dapi.perc" "col1.perc" "col2.perc" "dapi.n" "col1.n" "col2.n"
0.146871430626381 0.0577605679251372 0.0382028320862308 770876 3.80851063829787 1982.01628285645
0.279241213684675 0.169409486931268 0.0966273236767347 1465638 11.1702127659574 5013.16050244233
0.2507382381548 0.0919651500484027 0.119686018341868 1316036 6.06382978723404 6209.47778553144
0.173223755845556 0.150371087447564 0.162305005757672 909190 9.91489361702127 8420.61037450574
0.0964618487247661 0.243626976444014 0.207814772509474 506294 16.063829787234 10781.7206327052
0.0407646163914687 0.159083575346886 0.223017814658449 213959 10.4893617021277 11570.4756920214
0.0126988965723534 0.127783155856728 0.152346232969571 66652 8.42553191489362 7903.93533379856
