# Supplementary material for: Dynamic association of H3K36me3 with pericentromeric heterochromatin regulates its replication time
Source: EMBO Rep. 2025 Sep 8;26(20):4950–76. doi: 10.1038/s44319-025-00575-6 (PMC12549960; doi:10.1038/s44319-025-00575-6)
Supplement: Supplementary file 6 — Source data Fig. 2 [file 44319_2025_575_MOESM6_ESM.zip › 05_Figure_2/Figure_2B/K36_colorsinclasses/EdURFi_M_ESJ1_GFPH3K36_GBPMaSat_EdUTMR_3hr_PCNACy5-01_processed.czi - ESJ1_GFPH3K36_GBPMaSat_EdUTMR_3hr_PCNACy5-01_processed.czi #08-6.tif.txt]

"dapi.perc" "col1.perc" "col2.perc" "dapi.n" "col1.n" "col2.n"
0.147020101334948 0.0658602150537634 0.0362693122079112 1286889 10.1698113207547 2522.57117942007
0.284164672146599 0.108748778103617 0.103707478885736 2487336 16.7924528301887 7212.97100501422
0.257284748918961 0.163734115347018 0.136578744858796 2252052 25.2830188679245 9499.20427294496
0.168274849625563 0.180474095796676 0.172216300226697 1472935 27.8679245283019 11977.8360584257
0.0914997458057956 0.208455522971652 0.209962096031467 800911 32.188679245283 14603.0983213428
0.0397342670924182 0.168621700879765 0.20985885213766 347800 26.0377358490566 14595.9175931979
0.0120216150757156 0.104105571847507 0.131407215651733 105227 16.0754716981132 9139.51863963376
