# Supplementary material for: Dynamic association of H3K36me3 with pericentromeric heterochromatin regulates its replication time
Source: EMBO Rep. 2025 Sep 8;26(20):4950–76. doi: 10.1038/s44319-025-00575-6 (PMC12549960; doi:10.1038/s44319-025-00575-6)
Supplement: Supplementary file 6 — Source data Fig. 2 [file 44319_2025_575_MOESM6_ESM.zip › 05_Figure_2/Figure_2B/K36_colorsinclasses/EdURFi_M_ESJ1_GFPH3K36_GBPMaSat_EdUTMR_3hr_PCNACy5-01_processed.czi - ESJ1_GFPH3K36_GBPMaSat_EdUTMR_3hr_PCNACy5-01_processed.czi #02-1.tif.txt]

"dapi.perc" "col1.perc" "col2.perc" "dapi.n" "col1.n" "col2.n"
0.205500133292124 0 0.0125871684479602 299866 0 151.107550849818
0.219809334012244 0.0573394495412844 0.0504265421367314 320746 0.86206896551724 605.365004179434
0.222617720245532 0.0825688073394495 0.0680512702822089 324844 1.24137931034483 816.947896349956
0.179492749799377 0.178899082568807 0.117490706395629 261916 2.68965517241379 1410.46280300918
0.105231561656002 0.130733944954128 0.228895612876559 153554 1.96551724137931 2747.86625801057
0.0495469781065117 0.194954128440367 0.317215583955491 72299 2.93103448275862 3808.13764279742
0.0178015228882107 0.355504587155963 0.20533311590542 25976 5.34482758620689 2465.00111451658
