# Supplementary material for: Dynamic association of H3K36me3 with pericentromeric heterochromatin regulates its replication time
Source: EMBO Rep. 2025 Sep 8;26(20):4950–76. doi: 10.1038/s44319-025-00575-6 (PMC12549960; doi:10.1038/s44319-025-00575-6)
Supplement: Supplementary file 6 — Source data Fig. 2 [file 44319_2025_575_MOESM6_ESM.zip › 05_Figure_2/Figure_2B/K36_colorsinclasses/EdURFi_M_ESJ1_GFPH3K36_GBPMaSat_EdUTMR_3hr_PCNACy5-01_processed.czi - ESJ1_GFPH3K36_GBPMaSat_EdUTMR_3hr_PCNACy5-01_processed.czi #10-1.tif.txt]

"dapi.perc" "col1.perc" "col2.perc" "dapi.n" "col1.n" "col2.n"
0.185198425848155 0.0167649576714544 0.0170295027917656 1595047 8.92405063291139 1043.40321869489
0.29158940617265 0.0596642252449348 0.0567283347746304 2511354 31.759493670886 3475.76366843028
0.247620415487102 0.0643251212784171 0.108243771970333 2132665 34.2405063291139 6632.13139329782
0.155371095360098 0.109649957195853 0.183356697365313 1338155 58.3670886075948 11234.3249559078
0.0759144875240315 0.229144868258347 0.284565615873941 653824 121.974683544304 17435.4285714281
0.0322347229733793 0.292162085037573 0.256974736819072 277626 155.518987341772 15744.9263668428
0.0120714466345851 0.228288785313422 0.0931013404049452 103967 121.518987341772 5704.34964726632
