# Supplementary material for: Dynamic association of H3K36me3 with pericentromeric heterochromatin regulates its replication time
Source: EMBO Rep. 2025 Sep 8;26(20):4950–76. doi: 10.1038/s44319-025-00575-6 (PMC12549960; doi:10.1038/s44319-025-00575-6)
Supplement: Supplementary file 6 — Source data Fig. 2 [file 44319_2025_575_MOESM6_ESM.zip › 05_Figure_2/Figure_2B/K36_colorsinclasses/EdURFi_M_ESJ1_GFPH3K36_GBPMaSat_EdUTMR_3hr_PCNACy5-01_processed.czi - ESJ1_GFPH3K36_GBPMaSat_EdUTMR_3hr_PCNACy5-01_processed.czi #10-2.tif.txt]

"dapi.perc" "col1.perc" "col2.perc" "dapi.n" "col1.n" "col2.n"
0.134917556277824 0.0137753039584564 0.0120578489261528 826390 9.29370629370629 592.092596498627
0.280563832906568 0.0696124464898365 0.0677148977445065 1718495 46.9650349650349 3325.09470575829
0.271935306706058 0.130673632057381 0.146186895797114 1665644 88.1608391608391 7178.40961822405
0.179141793798289 0.170662437679447 0.212733229288568 1097270 115.139860139861 10446.1227589119
0.0869267158932323 0.228126911077252 0.26444062749365 532439 153.909090909092 12985.1799198481
0.0333428677968271 0.236854379800367 0.217732313710056 204230 159.797202797204 10691.5994515925
0.0131719266212016 0.150294888937259 0.0791341870399525 80680 101.398601398602 3885.83125922802
