# Supplementary material for: Dynamic association of H3K36me3 with pericentromeric heterochromatin regulates its replication time
Source: EMBO Rep. 2025 Sep 8;26(20):4950–76. doi: 10.1038/s44319-025-00575-6 (PMC12549960; doi:10.1038/s44319-025-00575-6)
Supplement: Supplementary file 6 — Source data Fig. 2 [file 44319_2025_575_MOESM6_ESM.zip › 05_Figure_2/Figure_2B/K36_colorsinclasses/EdURFi_M_ESJ1_GFPH3K36_GBPMaSat_EdUTMR_3hr_PCNACy5-01_processed.czi - ESJ1_GFPH3K36_GBPMaSat_EdUTMR_3hr_PCNACy5-01_processed.czi #08-8.tif.txt]

"dapi.perc" "col1.perc" "col2.perc" "dapi.n" "col1.n" "col2.n"
0.13991017736165 0.00909090909090908 0.00168980855805034 442958 0.499999999999999 60.3279919879819
0.255544426956646 0.0899521531100478 0.0181057990155095 809058 4.94736842105263 646.396594892336
0.256554528923881 0.0813397129186602 0.057048918755008 812256 4.47368421052631 2036.70806209317
0.18327223132409 0.125837320574163 0.122629256275874 580243 6.92105263157894 4377.99699549321
0.101937860725321 0.205741626794258 0.235541380473095 322737 11.3157894736842 8409.08187280929
0.0468228692391734 0.267464114832536 0.34798366144829 148242 14.7105263157895 12423.3928392589
0.0159579054692378 0.220574162679426 0.217001175474173 50523 12.1315789473684 7747.17651477214
