# Supplementary material for: Dynamic association of H3K36me3 with pericentromeric heterochromatin regulates its replication time
Source: EMBO Rep. 2025 Sep 8;26(20):4950–76. doi: 10.1038/s44319-025-00575-6 (PMC12549960; doi:10.1038/s44319-025-00575-6)
Supplement: Supplementary file 7 — Source data Fig. 3 [file 44319_2025_575_MOESM7_ESM.zip › 07_Figure_3/Figure_3B/Major satellite RNA_data.xls]

## Sheet: Results
Block Type	96well
Chemistry	SYBR_GREEN
Experiment File Name	D:\Applied Biosystems\StepOne Software v2.2.2\experiments\Major satellite RNA.eds
Experiment Run End Time	2025-01-16 18:15:17 PM CET
Instrument Type	steponeplus
Passive Reference	ROX
Well	Sample Name	Target Name	Task	Reporter	Quencher	RQ	RQ Min	RQ Max	Cт	Cт Mean	Cт SD	ΔCт	ΔCт Mean	ΔCт SE	HK Control ΔCт Mean	HK Control ΔCт SE	ΔΔCт	Automatic Ct Threshold	Ct Threshold	Automatic Baseline	Baseline Start	Baseline End	Efficiency	Tm1	Tm2	Tm3	Comments	HIGHSD	MTP
A1	GFP	MaSat	UNKNOWN	SYBR	None	1	0.753003	1.32802	9.11792	9.02313	0.116444		-22.441	0.147409			0	TRUE	0.340309	TRUE	1	2	1	78.8877				N	N
A2	GFP	MaSat	UNKNOWN	SYBR	None	1	0.753003	1.32802	9.05833	9.02313	0.116444		-22.441	0.147409			0	TRUE	0.340309	TRUE	1	2	1	79.0367				N	N
A3	GFP	MaSat	UNKNOWN	SYBR	None	1	0.753003	1.32802	8.89315	9.02313	0.116444		-22.441	0.147409			0	TRUE	0.340309	TRUE	1	2	1	79.1847				N	N
A4	GFP	GAPDH	UNKNOWN	SYBR	None				31.5307	31.4641	0.227219							TRUE	0.0549366	TRUE	3	28	1	87.5273	81.4193	67.1178		N	Y
A5	GFP	GAPDH	UNKNOWN	SYBR	None				31.2111	31.4641	0.227219							TRUE	0.0549366	TRUE	3	28	1	86.9348	85.7429			N	Y
A6	GFP	GAPDH	UNKNOWN	SYBR	None				31.6507	31.4641	0.227219							TRUE	0.0549366	TRUE	3	28	1	77.6974	84.6999	69.503		N	Y
B1	KDM	MaSat	UNKNOWN	SYBR	None	0.434595	0.272355	0.693479	9.72668	9.87141	0.180343		-21.2388	0.242822			1.20226	TRUE	0.340309	TRUE	1	2	1	78.8877				N	N
B2	KDM	MaSat	UNKNOWN	SYBR	None	0.434595	0.272355	0.693479	10.0734	9.87141	0.180343		-21.2388	0.242822			1.20226	TRUE	0.340309	TRUE	1	2	1	78.5897				N	N
B3	KDM	MaSat	UNKNOWN	SYBR	None	0.434595	0.272355	0.693479	9.81411	9.87141	0.180343		-21.2388	0.242822			1.20226	TRUE	0.340309	TRUE	1	2	1	79.0358				N	N
B4	KDM	GAPDH	UNKNOWN	SYBR	None				31.3793	31.1102	0.379952							TRUE	0.0549366	TRUE	3	28	1	84.8457	67.1178	87.0804		N	Y
B5	KDM	GAPDH	UNKNOWN	SYBR	None				30.6755	31.1102	0.379952							TRUE	0.0549366	TRUE	3	27	1	77.8464	87.3818	84.402		N	Y
B6	KDM	GAPDH	UNKNOWN	SYBR	None				31.2757	31.1102	0.379952							TRUE	0.0549366	TRUE	3	28	1	77.8464	87.0838	84.551		N	Y
C1	KMT	MaSat	UNKNOWN	SYBR	None	0.450844	0.310291	0.655064	9.79164	9.83644	0.0394746		-21.2917	0.194136			1.1493	TRUE	0.340309	TRUE	1	2	1	78.8877				N	N
C2	KMT	MaSat	UNKNOWN	SYBR	None	0.450844	0.310291	0.655064	9.85157	9.83644	0.0394746		-21.2917	0.194136			1.1493	TRUE	0.340309	TRUE	1	2	1	78.7387				N	N
C3	KMT	MaSat	UNKNOWN	SYBR	None	0.450844	0.310291	0.655064	9.86611	9.83644	0.0394746		-21.2917	0.194136			1.1493	TRUE	0.340309	TRUE	1	2	1	78.8868				N	N
C4	KMT	GAPDH	UNKNOWN	SYBR	None				30.7758	31.1282	0.333928							TRUE	0.0549366	TRUE	3	28	1	84.3988	78.4399	87.2293		N	Y
C5	KMT	GAPDH	UNKNOWN	SYBR	None				31.4399	31.1282	0.333928							TRUE	0.0549366	TRUE	3	28	1	77.9954	87.0838	66.2253		N	Y
C6	KMT	GAPDH	UNKNOWN	SYBR	None				31.1688	31.1282	0.333928							TRUE	0.0549366	TRUE	3	28	1	77.9954	66.0763	84.9979		N	Y
D1	C2C12	MaSat	UNKNOWN	SYBR	None	1.5713e-06	1.8136e-07	1.36137e-05	18.6605	17.8604	0.743651		-3.1614	1.12195			19.2796	TRUE	0.340309	TRUE	3	9	1	79.0367				Y	N
D2	C2C12	MaSat	UNKNOWN	SYBR	None	1.5713e-06	1.8136e-07	1.36137e-05	17.1904	17.8604	0.743651		-3.1614	1.12195			19.2796	TRUE	0.340309	TRUE	3	8	1	79.0367				Y	N
D3	C2C12	MaSat	UNKNOWN	SYBR	None	1.5713e-06	1.8136e-07	1.36137e-05	17.7303	17.8604	0.743651		-3.1614	1.12195			19.2796	TRUE	0.340309	TRUE	3	9	1	79.0358				Y	N
D4	C2C12	GAPDH	UNKNOWN	SYBR	None				19.848	21.0218	1.79535							TRUE	0.0549366	TRUE	3	15	1	88.4211	74.4176			Y	Y
D5	C2C12	GAPDH	UNKNOWN	SYBR	None				20.1288	21.0218	1.79535							TRUE	0.0549366	TRUE	3	15	1	88.2757	74.4197			Y	Y
D6	C2C12	GAPDH	UNKNOWN	SYBR	None				23.0885	21.0218	1.79535							TRUE	0.0549366	TRUE	3	20	1	88.1267	74.7177			Y	Y
E1	ES	MaSat	UNKNOWN	SYBR	None	0.00062971	0.000376439	0.00105338	6.78718	6.87542	0.0788089		-11.808	0.267346			10.633	TRUE	0.340309	TRUE	1	2	1	79.1857				N	N
E2	ES	MaSat	UNKNOWN	SYBR	None	0.00062971	0.000376439	0.00105338	6.93878	6.87542	0.0788089		-11.808	0.267346			10.633	TRUE	0.340309	TRUE	1	2	1	79.1857				N	N
E3	ES	MaSat	UNKNOWN	SYBR	None	0.00062971	0.000376439	0.00105338	6.90031	6.87542	0.0788089		-11.808	0.267346			10.633	TRUE	0.340309	TRUE	1	2	1	79.1847				N	N
E4	ES	GAPDH	UNKNOWN	SYBR	None				18.1676	18.6834	0.456302							TRUE	0.0549366	TRUE	3	12	1	88.5701				N	N
E5	ES	GAPDH	UNKNOWN	SYBR	None				19.0343	18.6834	0.456302							TRUE	0.0549366	TRUE	3	15	1	88.4247				N	N
E6	ES	GAPDH	UNKNOWN	SYBR	None				18.8484	18.6834	0.456302							TRUE	0.0549366	TRUE	3	14	1	88.4247				N	N
F1	NSC	MaSat	UNKNOWN	SYBR	None	0.000124988	6.50053e-05	0.000240319	11.4694	11.3729	0.0938942		-9.47509	0.339701			12.9659	TRUE	0.340309	TRUE	3	5	1	79.0367				N	N
F2	NSC	MaSat	UNKNOWN	SYBR	None	0.000124988	6.50053e-05	0.000240319	11.3675	11.3729	0.0938942		-9.47509	0.339701			12.9659	TRUE	0.340309	TRUE	3	5	1	79.0367				N	N
F3	NSC	MaSat	UNKNOWN	SYBR	None	0.000124988	6.50053e-05	0.000240319	11.2818	11.3729	0.0938942		-9.47509	0.339701			12.9659	TRUE	0.340309	TRUE	3	5	1	79.0358				N	N
F4	NSC	GAPDH	UNKNOWN	SYBR	None				20.9656	20.848	0.580839							TRUE	0.0549366	TRUE	3	18	1	88.2722	74.8645			Y	Y
F5	NSC	GAPDH	UNKNOWN	SYBR	None				20.2174	20.848	0.580839							TRUE	0.0549366	TRUE	3	16	1	88.2757	74.7177			Y	Y
F6	NSC	GAPDH	UNKNOWN	SYBR	None				21.361	20.848	0.580839							TRUE	0.0549366	TRUE	3	18	1	88.2757	75.0156			Y	Y
G1	Neuron	MaSat	UNKNOWN	SYBR	None	0.000988893	0.000774535	0.00126258	5.86529	6.00838	0.129218		-12.4591	0.126955			9.9819	TRUE	0.340309	TRUE	1	2	1	79.0367				N	N
G2	Neuron	MaSat	UNKNOWN	SYBR	None	0.000988893	0.000774535	0.00126258	6.11654	6.00838	0.129218		-12.4591	0.126955			9.9819	TRUE	0.340309	TRUE	1	2	1	78.8877				N	N
G3	Neuron	MaSat	UNKNOWN	SYBR	None	0.000988893	0.000774535	0.00126258	6.04332	6.00838	0.129218		-12.4591	0.126955			9.9819	TRUE	0.340309	TRUE	1	2	1	78.8868				N	N
G4	Neuron	GAPDH	UNKNOWN	SYBR	None				18.6595	18.4675	0.177921							TRUE	0.0549366	TRUE	3	16	1	86.7824				N	N
G5	Neuron	GAPDH	UNKNOWN	SYBR	None				18.3082	18.4675	0.177921							TRUE	0.0549366	TRUE	3	15	1	86.7858				N	N
G6	Neuron	GAPDH	UNKNOWN	SYBR	None				18.4347	18.4675	0.177921							TRUE	0.0549366	TRUE	3	15	1	86.7858				N	N
Analysis Type	Singleplex
Endogenous Control	GAPDH
RQ Min/Max Confidence Level	95.0
Reference Sample	GFP

## Sheet: Sheet1
Sample Name	Target Name	Cт1	Cт2	Cт3	average		Sample Name	Target Name	Cт1	Cт2	Cт3	average	∆Ct	∆∆Ct	2-∆∆Ct
GFP	MaSat	9.11792	9.05833	8.89315	9.02313		GFP	GAPDH	31.5307	31.2111	31.6507	31.4641	-22.441	0	1
KDM	MaSat	9.72668	10.0734	9.81411	9.87141		KDM	GAPDH	31.3793	30.6755	31.2757	31.1102	-21.2388	1.20226	0.434595
KMT	MaSat	9.79164	9.85157	9.86611	9.83644		KMT	GAPDH	30.7758	31.4399	31.1688	31.1282	-21.2917	1.1493	0.450844
C2C12	MaSat	18.6605	17.1904	17.7303	17.8604		C2C12	GAPDH	19.848	20.1288	23.0885	21.0218	-3.1614	8.64659	0.00249527
ES	MaSat	6.78718	6.93878	6.90031	6.87542		ES	GAPDH	18.1676	19.0343	18.8484	18.6834	-11.808	0	1
NSC	MaSat	11.4694	11.3675	11.2818	11.3729		NSC	GAPDH	20.9656	20.2174	21.361	20.848	-9.47509	2.33289	0.198485
Neuron	MaSat	5.86529	6.11654	6.04332	6.00838		Neuron	GAPDH	18.6595	18.3082	18.4347	18.4675	-12.4591	-0.651128	1.5704

## Sheet: Sheet2
Sample Name	Target Name	Cт					∆Ct	average		∆∆Ct	2^-(∆∆Ct)	relative fold change
GFP	MaSat	9.11792		GAPDH	31.5307		-22.4128	-22.441	-22.441	0.0282494	0.980609	1.19748
GFP	MaSat	9.05833		GAPDH	31.2111		-22.1528		-22.441	0.288255	0.818892	1
GFP	MaSat	8.89315		GAPDH	31.6507		-22.7575		-22.441	-0.316505	1.24531	1.52073
KDM	MaSat	9.72668		GAPDH	31.3793		-21.6526		-22.441	0.788431	0.578973	0.707021
KDM	MaSat	10.0734		GAPDH	30.6755		-20.6021		-22.441	1.83893	0.279529	0.341351
KDM	MaSat	9.81411		GAPDH	31.2757		-21.4616		-22.441	0.979414	0.507186	0.619356
KMT	MaSat	9.79164		GAPDH	30.7758		-20.9841		-22.441	1.4569	0.364275	0.444839
KMT	MaSat	9.85157		GAPDH	31.4399		-21.5883		-22.441	0.852697	0.553749	0.676217
KMT	MaSat	9.86611		GAPDH	31.1688		-21.3027		-22.441	1.1383	0.454294	0.554767
C2C12	MaSat	18.6605		GAPDH	19.848		-1.18752		-11.808	10.6205	0.000635216	0.00085436
C2C12	MaSat	17.1904		GAPDH	20.1288		-2.93841		-11.808	8.86958	0.00213792	0.00287548
C2C12	MaSat	17.7303		GAPDH	23.0885		-5.35828		-11.808	6.44971	0.0114405	0.0153873
ES	MaSat	6.78718		GAPDH	18.1676		-11.3804	-11.808	-11.808	0.427597	0.743499	1
ES	MaSat	6.93878		GAPDH	19.0343		-12.0955		-11.808	-0.287507	1.22053	1.6416
ES	MaSat	6.90031		GAPDH	18.8484		-11.9481		-11.808	-0.140091	1.10197	1.48215
NSC	MaSat	11.4694		GAPDH	20.9656		-9.49624		-11.808	2.31175	0.201417	0.270904
NSC	MaSat	11.3675		GAPDH	20.2174		-8.84982		-11.808	2.95816	0.128678	0.173071
NSC	MaSat	11.2818		GAPDH	21.361		-10.0792		-11.808	1.72878	0.301708	0.405795
Neuron	MaSat	5.86529		GAPDH	18.6595		-12.7942		-11.808	-0.986254	1.98104	2.66448
Neuron	MaSat	6.11654		GAPDH	18.3082		-12.1917		-11.808	-0.383721	1.3047	1.75481
Neuron	MaSat	6.04332		GAPDH	18.4347		-12.3914		-11.808	-0.583409	1.49839	2.01532

## Sheet: Raw Data
Block Type	96well
Chemistry	SYBR_GREEN
Experiment File Name	D:\Applied Biosystems\StepOne Software v2.2.2\experiments\Major satellite RNA.eds
Experiment Run End Time	2025-01-16 18:15:17 PM CET
Instrument Type	steponeplus
Passive Reference	ROX
Well	Cycle	BLUE	GREEN	YELLOW	RED
A1	1	5413	3762	12548	26237
A2	1	5413	3659	13829	29933
A3	1	5316	3555	12953	27387
A4	1	5201	3336	11793	25132
A5	1	6159	3916	13372	28125
A6	1	6248	3954	13504	28361
A7	1	146	-173	-161	-220
A8	1	-962	-908	-760	-779
A9	1	-1513	-1143	-801	-614
A10	1	-2059	-1683	-1467	-1441
A11	1	-1495	-1245	-1037	-937
A12	1	-1416	-1202	-1029	-1028
B1	1	4863	3407	12671	26927
B2	1	3746	2463	12322	27694
B3	1	6331	4234	13916	28700
B4	1	6695	4192	14061	30064
B5	1	8067	5102	14600	29754
B6	1	7519	4694	14213	29201
B7	1	-1883	-1520	-1278	-1213
B8	1	-1843	-1484	-1253	-1207
B9	1	589	489	804	950
B10	1	-2402	-1836	-1529	-1464
B11	1	-2611	-2011	-1776	-1778
B12	1	-1822	-1418	-1222	-1219
C1	1	3250	2307	11926	26336
C2	1	4301	2859	13005	28170
C3	1	3297	2172	12058	27064
C4	1	6772	4257	14158	29434
C5	1	6616	4108	13901	29346
C6	1	6349	3962	14311	30497
C7	1	-1606	-1337	-1076	-1023
C8	1	-1917	-1541	-1314	-1302
C9	1	710	83	-8	-135
C10	1	-2105	-1604	-1275	-1129
C11	1	-1413	-1164	-931	-890
C12	1	-1558	-1263	-1012	-946
D1	1	46378	24941	23505	31762
D2	1	50610	26933	24962	33541
D3	1	52095	27539	25696	34884
D4	1	49572	26440	24471	32971
D5	1	54270	28852	27025	36840
D6	1	53026	28022	26153	35517
D7	1	-1281	-1095	-919	-913
D8	1	-1431	-1225	-1079	-1076
D9	1	-1765	-1464	-1243	-1245
D10	1	-2185	-1728	-1469	-1466
D11	1	-777	-769	-630	-620
D12	1	-1167	-1070	-915	-918
E1	1	41628	22798	22129	30222
E2	1	47823	25755	24640	33696
E3	1	50917	27486	26360	35765
E4	1	45190	24168	23104	31674
E5	1	46970	25349	24520	33951
E6	1	47318	25262	24277	33512
E7	1	-1379	-1255	-1092	-1091
E8	1	-1651	-1405	-1220	-1197
E9	1	-1908	-1597	-1333	-1275
E10	1	-1777	-1418	-1160	-1101
E11	1	-1293	-1183	-992	-988
E12	1	-2187	-1653	-1414	-1364
F1	1	22371	12490	17779	29967
F2	1	21171	11464	16778	28839
F3	1	25495	13652	19217	32669
F4	1	21494	11467	16885	29641
F5	1	22811	12313	17577	29974
F6	1	23126	12396	17899	30648
F7	1	-213	-505	-414	-409
F8	1	-1172	-1080	-892	-907
F9	1	493	100	170	46
F10	1	-1296	-1121	-940	-899
F11	1	-2127	-1631	-1300	-1229
F12	1	-1917	-1529	-1237	-1225
G1	1	661	570	10793	25302
G2	1	-476	-296	11453	28065
G3	1	-23	124	11123	26706
G4	1	3514	2090	12822	28832
G5	1	3696	2191	12590	27992
G6	1	2983	1699	12620	28496
G7	1	-2110	-1721	-1450	-1412
G8	1	-1563	-1339	-1126	-1101
G9	1	-375	-484	-343	-375
G10	1	-1808	-1493	-1226	-1153
G11	1	-1475	-1374	-1328	-1434
G12	1	-2327	-1792	-1495	-1471
H1	1	1318	610	466	279
H2	1	-1701	-1394	-1225	-1253
H3	1	-1704	-1392	-1189	-1140
H4	1	-2045	-1635	-1363	-1273
H5	1	-1619	-1348	-1109	-1115
H6	1	-1267	-1159	-1010	-1062
H7	1	-1482	-1251	-1022	-1000
H8	1	-299	-402	-157	80
H9	1	-1111	-1032	-817	-744
H10	1	-1726	-1454	-1247	-1186
H11	1	-2613	-1974	-1629	-1594
H12	1	894	203	114	46
A1	2	6192	4235	13013	26818
A2	2	6473	4301	14501	30780
A3	2	6248	4102	13438	27966
A4	2	5947	3797	12253	25795
A5	2	6939	4348	13808	28721
A6	2	7067	4429	14030	29156
A7	2	191	-151	-131	-195
A8	2	-931	-869	-739	-756
A9	2	-1478	-1126	-766	-612
A10	2	-2050	-1670	-1438	-1411
A11	2	-1444	-1214	-996	-914
A12	2	-1389	-1202	-1032	-1032
B1	2	5775	3952	13221	27712
B2	2	4465	2901	12807	28435
B3	2	7092	4645	14268	29041
B4	2	7304	4543	14424	30633
B5	2	8599	5388	14825	29969
B6	2	8146	5059	14550	29615
B7	2	-1836	-1519	-1253	-1207
B8	2	-1806	-1458	-1242	-1193
B9	2	564	476	767	954
B10	2	-2355	-1817	-1500	-1459
B11	2	-2603	-2015	-1774	-1782
B12	2	-1815	-1398	-1204	-1193
C1	2	4139	2805	12490	27096
C2	2	4972	3206	13196	28285
C3	2	3956	2519	12292	27282
C4	2	7425	4631	14494	29867
C5	2	7306	4476	14300	29867
C6	2	6999	4299	14690	31073
C7	2	-1569	-1302	-1054	-1018
C8	2	-1899	-1523	-1310	-1286
C9	2	732	96	18	-132
C10	2	-2085	-1597	-1259	-1103
C11	2	-1418	-1145	-897	-866
C12	2	-1584	-1261	-1018	-955
D1	2	48288	25940	24178	32371
D2	2	52679	28030	25674	34154
D3	2	54275	28707	26512	35640
D4	2	51026	27182	24908	33291
D5	2	56286	29927	27719	37459
D6	2	55137	29176	26888	36184
D7	2	-1268	-1083	-927	-898
D8	2	-1409	-1230	-1066	-1075
D9	2	-1758	-1442	-1233	-1244
D10	2	-2175	-1721	-1480	-1473
D11	2	-804	-804	-642	-664
D12	2	-1233	-1093	-924	-938
E1	2	44388	24203	23039	31015
E2	2	50086	26913	25284	34064
E3	2	53709	28891	27107	36262
E4	2	47679	25462	23835	32255
E5	2	49850	26834	25476	34798
E6	2	49867	26567	25086	34194
E7	2	-1387	-1253	-1085	-1064
E8	2	-1673	-1415	-1211	-1205
E9	2	-1908	-1571	-1305	-1285
E10	2	-1768	-1422	-1168	-1110
E11	2	-1308	-1194	-1008	-978
E12	2	-2159	-1644	-1403	-1346
F1	2	23114	12873	18069	30244
F2	2	21865	11837	17078	29134
F3	2	26155	14020	19477	32916
F4	2	22147	11802	17146	29981
F5	2	23618	12789	17968	30468
F6	2	23721	12715	18104	30898
F7	2	-200	-488	-421	-407
F8	2	-1191	-1070	-890	-899
F9	2	504	102	155	39
F10	2	-1267	-1112	-923	-877
F11	2	-2146	-1647	-1307	-1251
F12	2	-1892	-1483	-1221	-1227
G1	2	1334	974	11212	25864
G2	2	68	37	11809	28534
G3	2	560	527	11424	26919
G4	2	3751	2257	13070	29205
G5	2	3908	2345	12781	28267
G6	2	3205	1818	12753	28685
G7	2	-2082	-1719	-1442	-1381
G8	2	-1532	-1313	-1129	-1099
G9	2	-399	-460	-344	-381
G10	2	-1739	-1432	-1195	-1135
G11	2	-1428	-1336	-1287	-1417
G12	2	-2304	-1766	-1478	-1435
H1	2	1351	645	518	331
H2	2	-1656	-1374	-1210	-1238
H3	2	-1689	-1371	-1164	-1131
H4	2	-2031	-1629	-1345	-1252
H5	2	-1585	-1315	-1092	-1104
H6	2	-1279	-1145	-1026	-1070
H7	2	-1410	-1227	-1016	-971
H8	2	-290	-396	-160	95
H9	2	-1090	-1031	-818	-730
H10	2	-1732	-1458	-1237	-1198
H11	2	-2584	-1949	-1628	-1585
H12	2	931	257	150	75
A1	3	6709	4556	13288	27185
A2	3	6984	4559	14623	30848
A3	3	6782	4398	13663	28219
A4	3	6257	3948	12350	25921
A5	3	7311	4559	13977	28880
A6	3	7402	4594	14130	29244
A7	3	204	-148	-122	-170
A8	3	-894	-860	-728	-739
A9	3	-1483	-1128	-773	-603
A10	3	-2040	-1665	-1445	-1404
A11	3	-1443	-1214	-964	-900
A12	3	-1409	-1210	-1022	-1041
B1	3	6265	4214	13449	27919
B2	3	4707	3001	12777	28268
B3	3	7421	4816	14301	29006
B4	3	7534	4670	14475	30635
B5	3	8774	5479	14770	29838
B6	3	8459	5201	14687	29828
B7	3	-1857	-1503	-1262	-1223
B8	3	-1829	-1480	-1254	-1198
B9	3	529	431	746	902
B10	3	-2401	-1823	-1518	-1483
B11	3	-2612	-2026	-1783	-1808
B12	3	-1840	-1430	-1226	-1215
C1	3	4648	3081	12766	27441
C2	3	5409	3464	13441	28630
C3	3	4386	2768	12582	27702
C4	3	7797	4828	14710	30217
C5	3	7769	4747	14645	30456
C6	3	7279	4468	14746	31094
C7	3	-1539	-1283	-1037	-1003
C8	3	-1889	-1528	-1295	-1271
C9	3	767	114	0	-102
C10	3	-2093	-1613	-1264	-1113
C11	3	-1420	-1146	-903	-884
C12	3	-1602	-1284	-1010	-963
D1	3	49275	26446	24492	32630
D2	3	53596	28538	26023	34469
D3	3	55038	29132	26809	35914
D4	3	51612	27529	25110	33405
D5	3	57205	30422	28052	37727
D6	3	55299	29266	26915	36101
D7	3	-1244	-1065	-906	-889
D8	3	-1395	-1225	-1042	-1076
D9	3	-1759	-1451	-1240	-1246
D10	3	-2204	-1744	-1488	-1476
D11	3	-840	-818	-647	-658
D12	3	-1234	-1105	-924	-963
E1	3	45710	24882	23440	31319
E2	3	51524	27685	25748	34436
E3	3	54945	29532	27485	36556
E4	3	48512	25879	24019	32287
E5	3	50414	27103	25522	34661
E6	3	50739	27005	25310	34339
E7	3	-1382	-1255	-1099	-1096
E8	3	-1663	-1414	-1188	-1220
E9	3	-1940	-1573	-1335	-1299
E10	3	-1788	-1430	-1178	-1139
E11	3	-1319	-1209	-1005	-998
E12	3	-2178	-1678	-1404	-1348
F1	3	23403	13025	18142	30274
F2	3	22259	12047	17276	29438
F3	3	26253	14090	19506	32936
F4	3	22171	11827	17105	29871
F5	3	23680	12816	17899	30283
F6	3	24066	12915	18288	31129
F7	3	-204	-491	-429	-398
F8	3	-1212	-1100	-909	-927
F9	3	478	75	136	21
F10	3	-1258	-1115	-938	-900
F11	3	-2158	-1671	-1327	-1249
F12	3	-1919	-1500	-1238	-1216
G1	3	2012	1385	11463	26052
G2	3	705	379	12060	28769
G3	3	1221	959	11685	27162
G4	3	3833	2315	13155	29409
G5	3	4074	2438	13022	28791
G6	3	3294	1877	12860	28886
G7	3	-2125	-1720	-1451	-1407
G8	3	-1573	-1347	-1137	-1122
G9	3	-383	-470	-343	-398
G10	3	-1706	-1439	-1194	-1150
G11	3	-1475	-1363	-1313	-1440
G12	3	-2333	-1796	-1490	-1467
H1	3	1338	656	515	320
H2	3	-1662	-1369	-1219	-1250
H3	3	-1698	-1379	-1163	-1131
H4	3	-2067	-1646	-1363	-1282
H5	3	-1583	-1307	-1088	-1095
H6	3	-1274	-1151	-1020	-1081
H7	3	-1426	-1224	-1008	-977
H8	3	-305	-399	-151	90
H9	3	-1089	-1005	-819	-764
H10	3	-1755	-1472	-1252	-1192
H11	3	-2560	-1944	-1626	-1588
H12	3	943	255	159	84
A1	4	7104	4766	13437	27307
A2	4	7434	4817	14833	31067
A3	4	7281	4686	13960	28559
A4	4	6555	4099	12512	26099
A5	4	7555	4664	14057	28981
A6	4	8020	4916	14607	30034
A7	4	200	-144	-106	-168
A8	4	-894	-840	-715	-742
A9	4	-1481	-1125	-775	-609
A10	4	-2046	-1647	-1424	-1419
A11	4	-1444	-1202	-980	-898
A12	4	-1422	-1212	-1029	-1036
B1	4	6673	4446	13671	28216
B2	4	4926	3134	12875	28294
B3	4	7714	4986	14434	29160
B4	4	7709	4758	14544	30699
B5	4	8898	5537	14786	29763
B6	4	8635	5315	14716	29847
B7	4	-1854	-1497	-1261	-1214
B8	4	-1843	-1489	-1252	-1211
B9	4	504	440	753	909
B10	4	-2408	-1840	-1521	-1486
B11	4	-2651	-2036	-1786	-1798
B12	4	-1858	-1428	-1238	-1237
C1	4	4882	3228	12827	27495
C2	4	5656	3605	13535	28768
C3	4	4656	2905	12660	27783
C4	4	7991	4910	14790	30326
C5	4	7918	4806	14698	30482
C6	4	7514	4557	14882	31325
C7	4	-1551	-1298	-1028	-1008
C8	4	-1888	-1529	-1293	-1293
C9	4	777	118	19	-102
C10	4	-2119	-1612	-1259	-1104
C11	4	-1424	-1161	-914	-890
C12	4	-1609	-1275	-1008	-953
D1	4	49787	26699	24639	32780
D2	4	54223	28908	26283	34809
D3	4	55716	29494	27041	36168
D4	4	51811	27674	25180	33502
D5	4	57531	30632	28206	37930
D6	4	55713	29495	27094	36356
D7	4	-1266	-1099	-903	-909
D8	4	-1379	-1224	-1051	-1075
D9	4	-1778	-1447	-1226	-1250
D10	4	-2197	-1731	-1488	-1484
D11	4	-806	-793	-632	-643
D12	4	-1261	-1104	-935	-959
E1	4	46752	25412	23743	31539
E2	4	52447	28181	26032	34673
E3	4	56062	30129	27863	36925
E4	4	48978	26085	24159	32408
E5	4	50894	27361	25770	34970
E6	4	51389	27351	25527	34562
E7	4	-1404	-1268	-1106	-1107
E8	4	-1675	-1424	-1211	-1223
E9	4	-1944	-1598	-1329	-1295
E10	4	-1771	-1431	-1163	-1113
E11	4	-1329	-1207	-1007	-976
E12	4	-2224	-1683	-1393	-1374
F1	4	23623	13128	18191	30308
F2	4	22448	12171	17364	29525
F3	4	26437	14192	19538	32933
F4	4	22325	11909	17157	29962
F5	4	24073	13050	18154	30606
F6	4	24177	12971	18324	31154
F7	4	-214	-508	-415	-408
F8	4	-1214	-1088	-919	-930
F9	4	469	66	145	-10
F10	4	-1285	-1133	-940	-902
F11	4	-2151	-1659	-1343	-1262
F12	4	-1953	-1510	-1259	-1229
G1	4	3107	2032	11878	26403
G2	4	1654	945	12313	28844
G3	4	2264	1575	12026	27362
G4	4	3898	2334	13164	29417
G5	4	4036	2411	12931	28583
G6	4	3302	1874	12889	28885
G7	4	-2129	-1743	-1471	-1415
G8	4	-1584	-1357	-1159	-1123
G9	4	-421	-490	-373	-403
G10	4	-1724	-1435	-1196	-1146
G11	4	-1496	-1364	-1318	-1456
G12	4	-2387	-1794	-1506	-1463
H1	4	1342	674	531	350
H2	4	-1676	-1377	-1226	-1241
H3	4	-1691	-1398	-1195	-1146
H4	4	-2056	-1643	-1371	-1284
H5	4	-1584	-1319	-1096	-1085
H6	4	-1292	-1164	-1019	-1070
H7	4	-1436	-1232	-1011	-975
H8	4	-299	-413	-163	96
H9	4	-1103	-1034	-825	-751
H10	4	-1785	-1482	-1282	-1217
H11	4	-2559	-1961	-1638	-1601
H12	4	972	278	173	88
A1	5	7490	5019	13599	27430
A2	5	7823	5037	14912	31103
A3	5	7732	4945	14120	28694
A4	5	6960	4329	12846	26767
A5	5	7763	4789	14205	29178
A6	5	8021	4928	14599	30042
A7	5	220	-131	-116	-164
A8	5	-876	-835	-714	-738
A9	5	-1491	-1122	-773	-596
A10	5	-2027	-1661	-1437	-1433
A11	5	-1438	-1203	-1000	-894
A12	5	-1424	-1220	-1046	-1055
B1	5	6965	4608	13776	28306
B2	5	5142	3229	12853	28195
B3	5	8050	5140	14580	29320
B4	5	7794	4796	14538	30679
B5	5	9039	5630	14846	29883
B6	5	8799	5376	14780	29949
B7	5	-1842	-1502	-1270	-1199
B8	5	-1815	-1470	-1246	-1212
B9	5	524	444	764	920
B10	5	-2388	-1848	-1526	-1475
B11	5	-2594	-2027	-1781	-1796
B12	5	-1842	-1422	-1210	-1208
C1	5	5210	3421	12994	27677
C2	5	5970	3780	13712	28997
C3	5	4903	3053	12772	27894
C4	5	8117	5003	14894	30497
C5	5	8053	4880	14750	30521
C6	5	7617	4632	14931	31372
C7	5	-1557	-1294	-1029	-1009
C8	5	-1897	-1523	-1290	-1281
C9	5	799	118	41	-95
C10	5	-2098	-1616	-1268	-1102
C11	5	-1447	-1172	-923	-895
C12	5	-1628	-1292	-1040	-985
D1	5	50296	26937	24772	32865
D2	5	54853	29221	26522	35022
D3	5	56047	29663	27128	36204
D4	5	52248	27881	25342	33617
D5	5	57756	30719	28230	37887
D6	5	56166	29734	27228	36475
D7	5	-1308	-1111	-925	-908
D8	5	-1361	-1202	-1029	-1064
D9	5	-1759	-1450	-1221	-1227
D10	5	-2194	-1742	-1490	-1478
D11	5	-861	-831	-636	-681
D12	5	-1247	-1122	-937	-940
E1	5	47920	26026	24120	31841
E2	5	53497	28745	26310	34848
E3	5	57026	30612	28132	37067
E4	5	49519	26385	24310	32553
E5	5	51354	27592	25882	35047
E6	5	51887	27603	25681	34641
E7	5	-1401	-1247	-1105	-1111
E8	5	-1685	-1421	-1215	-1228
E9	5	-1954	-1587	-1339	-1321
E10	5	-1771	-1452	-1180	-1131
E11	5	-1357	-1216	-1023	-1013
E12	5	-2206	-1687	-1394	-1369
F1	5	23999	13344	18322	30400
F2	5	22715	12321	17424	29536
F3	5	26806	14392	19700	33088
F4	5	22495	12009	17220	30001
F5	5	24211	13105	18157	30542
F6	5	24394	13086	18355	31190
F7	5	-221	-498	-423	-413
F8	5	-1210	-1114	-903	-922
F9	5	468	57	149	29
F10	5	-1307	-1123	-949	-907
F11	5	-2173	-1666	-1349	-1279
F12	5	-1934	-1522	-1254	-1245
G1	5	5060	3178	12536	26803
G2	5	3511	2011	12873	29136
G3	5	4078	2627	12667	27761
G4	5	3918	2341	13199	29512
G5	5	4107	2455	13016	28738
G6	5	3361	1912	12906	28980
G7	5	-2136	-1740	-1455	-1396
G8	5	-1583	-1349	-1139	-1117
G9	5	-410	-500	-378	-424
G10	5	-1707	-1425	-1187	-1137
G11	5	-1458	-1372	-1295	-1448
G12	5	-2353	-1792	-1502	-1479
H1	5	1356	657	511	363
H2	5	-1690	-1397	-1241	-1260
H3	5	-1696	-1399	-1159	-1127
H4	5	-2061	-1654	-1378	-1288
H5	5	-1580	-1328	-1105	-1094
H6	5	-1297	-1173	-1025	-1088
H7	5	-1436	-1241	-1017	-984
H8	5	-306	-404	-135	99
H9	5	-1099	-1037	-841	-740
H10	5	-1793	-1479	-1263	-1222
H11	5	-2596	-1982	-1648	-1618
H12	5	957	268	176	112
A1	6	7952	5280	13751	27538
A2	6	8420	5377	15128	31265
A3	6	8388	5326	14419	29072
A4	6	6874	4277	12772	26626
A5	6	7814	4824	14203	29220
A6	6	8002	4913	14541	29990
A7	6	174	-125	-121	-183
A8	6	-891	-829	-704	-748
A9	6	-1473	-1115	-746	-600
A10	6	-2035	-1651	-1424	-1426
A11	6	-1420	-1212	-990	-902
A12	6	-1436	-1222	-1045	-1038
B1	6	7315	4812	13900	28414
B2	6	5455	3407	12947	28263
B3	6	8335	5306	14616	29322
B4	6	7854	4820	14559	30750
B5	6	9087	5618	14832	29899
B6	6	8859	5428	14831	30013
B7	6	-1853	-1491	-1269	-1211
B8	6	-1833	-1474	-1251	-1195
B9	6	469	419	728	886
B10	6	-2403	-1837	-1509	-1487
B11	6	-2651	-2027	-1801	-1782
B12	6	-1869	-1428	-1216	-1213
C1	6	5499	3560	13061	27682
C2	6	6315	3955	13793	29079
C3	6	5408	3336	13126	28456
C4	6	8135	5020	14896	30491
C5	6	8111	4898	14788	30625
C6	6	7671	4681	14967	31466
C7	6	-1561	-1314	-1045	-1020
C8	6	-1870	-1527	-1284	-1294
C9	6	808	153	35	-83
C10	6	-2090	-1605	-1263	-1102
C11	6	-1430	-1156	-906	-888
C12	6	-1637	-1289	-1044	-958
D1	6	50552	27100	24877	32942
D2	6	55071	29347	26596	35080
D3	6	56876	30130	27507	36599
D4	6	52233	27873	25290	33577
D5	6	57895	30823	28272	37921
D6	6	56228	29746	27238	36453
D7	6	-1289	-1118	-933	-927
D8	6	-1366	-1229	-1035	-1054
D9	6	-1764	-1438	-1228	-1237
D10	6	-2193	-1728	-1501	-1481
D11	6	-832	-777	-661	-675
D12	6	-1257	-1109	-930	-968
E1	6	48871	26561	24377	31967
E2	6	54676	29380	26701	35086
E3	6	58319	31331	28470	37151
E4	6	49554	26384	24306	32490
E5	6	51593	27729	25962	35125
E6	6	52231	27759	25784	34751
E7	6	-1419	-1274	-1118	-1112
E8	6	-1679	-1421	-1214	-1230
E9	6	-1963	-1612	-1348	-1326
E10	6	-1787	-1454	-1188	-1164
E11	6	-1325	-1205	-998	-990
E12	6	-2244	-1692	-1419	-1364
F1	6	24009	13318	18292	30361
F2	6	22870	12393	17509	29644
F3	6	26477	14205	19365	32504
F4	6	22480	11978	17167	30012
F5	6	24182	13098	18127	30509
F6	6	24347	13058	18337	31141
F7	6	-227	-511	-435	-424
F8	6	-1217	-1113	-916	-919
F9	6	448	70	145	-4
F10	6	-1297	-1144	-938	-927
F11	6	-2168	-1666	-1326	-1268
F12	6	-1965	-1531	-1273	-1240
G1	6	8302	5037	13613	27455
G2	6	6633	3783	13838	29644
G3	6	7005	4293	13539	28275
G4	6	3936	2369	13213	29522
G5	6	4103	2454	13007	28791
G6	6	3338	1891	12882	28940
G7	6	-2160	-1758	-1461	-1442
G8	6	-1576	-1372	-1129	-1112
G9	6	-419	-512	-371	-399
G10	6	-1724	-1434	-1193	-1154
G11	6	-1554	-1406	-1336	-1483
G12	6	-2384	-1798	-1523	-1473
H1	6	1354	650	532	362
H2	6	-1726	-1405	-1230	-1263
H3	6	-1763	-1424	-1210	-1151
H4	6	-2069	-1664	-1382	-1298
H5	6	-1590	-1317	-1102	-1097
H6	6	-1293	-1161	-1023	-1077
H7	6	-1444	-1232	-1015	-1000
H8	6	-307	-410	-161	100
H9	6	-1098	-1021	-847	-754
H10	6	-1809	-1507	-1275	-1226
H11	6	-2555	-1954	-1639	-1588
H12	6	975	276	173	120
A1	7	8728	5701	14006	27638
A2	7	9292	5847	15367	31368
A3	7	9260	5794	14631	29113
A4	7	6848	4266	12734	26569
A5	7	7859	4813	14209	29227
A6	7	8003	4894	14541	29958
A7	7	195	-131	-106	-202
A8	7	-877	-813	-698	-715
A9	7	-1472	-1101	-772	-606
A10	7	-2055	-1678	-1431	-1429
A11	7	-1457	-1233	-999	-917
A12	7	-1467	-1263	-1052	-1080
B1	7	7889	5138	14054	28481
B2	7	5878	3612	13006	28182
B3	7	8957	5665	14856	29488
B4	7	7795	4786	14443	30494
B5	7	9098	5633	14810	29835
B6	7	8913	5456	14824	30061
B7	7	-1858	-1513	-1275	-1206
B8	7	-1847	-1480	-1257	-1228
B9	7	438	391	699	863
B10	7	-2408	-1837	-1524	-1488
B11	7	-2667	-2052	-1819	-1823
B12	7	-1864	-1422	-1220	-1231
C1	7	6052	3861	13212	27747
C2	7	6906	4299	14060	29306
C3	7	5812	3553	13107	28240
C4	7	8253	5075	15042	30765
C5	7	8154	4944	14814	30634
C6	7	7729	4701	14991	31506
C7	7	-1567	-1306	-1038	-1026
C8	7	-1873	-1498	-1292	-1283
C9	7	825	152	49	-101
C10	7	-2118	-1632	-1264	-1135
C11	7	-1454	-1182	-918	-908
C12	7	-1677	-1312	-1052	-988
D1	7	50760	27204	24929	33031
D2	7	55258	29465	26639	35089
D3	7	56772	30063	27403	36474
D4	7	52666	28124	25486	33740
D5	7	58027	30879	28347	37959
D6	7	56387	29849	27291	36479
D7	7	-1317	-1129	-933	-933
D8	7	-1372	-1204	-1046	-1077
D9	7	-1770	-1453	-1244	-1248
D10	7	-2216	-1724	-1478	-1497
D11	7	-870	-820	-664	-687
D12	7	-1301	-1142	-952	-981
E1	7	50293	27314	24821	32269
E2	7	55966	30098	27014	35167
E3	7	60026	32236	29016	37561
E4	7	49838	26564	24389	32524
E5	7	51616	27696	25918	35021
E6	7	52395	27839	25779	34714
E7	7	-1450	-1280	-1121	-1138
E8	7	-1655	-1409	-1190	-1221
E9	7	-2005	-1622	-1362	-1339
E10	7	-1825	-1471	-1197	-1172
E11	7	-1372	-1211	-1017	-1037
E12	7	-2224	-1688	-1424	-1365
F1	7	24274	13486	18372	30384
F2	7	22890	12408	17382	29395
F3	7	26967	14479	19597	32835
F4	7	22372	11912	17122	29810
F5	7	24180	13108	18108	30502
F6	7	24344	13036	18341	31139
F7	7	-236	-519	-430	-440
F8	7	-1198	-1084	-915	-911
F9	7	422	44	120	-11
F10	7	-1315	-1145	-953	-927
F11	7	-2176	-1668	-1335	-1279
F12	7	-1980	-1523	-1281	-1242
G1	7	13494	7991	15227	28307
G2	7	11707	6638	15297	30281
G3	7	11750	6965	14983	29003
G4	7	3880	2339	13154	29443
G5	7	4099	2438	12997	28737
G6	7	3351	1896	12885	28971
G7	7	-2176	-1771	-1479	-1440
G8	7	-1614	-1349	-1146	-1134
G9	7	-423	-511	-374	-426
G10	7	-1703	-1445	-1200	-1148
G11	7	-1563	-1429	-1354	-1494
G12	7	-2398	-1828	-1520	-1495
H1	7	1353	661	540	350
H2	7	-1725	-1430	-1230	-1268
H3	7	-1750	-1414	-1196	-1148
H4	7	-2101	-1683	-1384	-1309
H5	7	-1589	-1326	-1103	-1117
H6	7	-1311	-1164	-1032	-1098
H7	7	-1448	-1247	-1028	-1013
H8	7	-345	-421	-163	79
H9	7	-1106	-1029	-830	-777
H10	7	-1829	-1508	-1297	-1243
H11	7	-2597	-1975	-1635	-1600
H12	7	961	280	179	85
A1	8	10042	6473	14405	27853
A2	8	10806	6660	15728	31453
A3	8	10879	6711	15136	29411
A4	8	6924	4293	12729	26596
A5	8	7856	4815	14232	29229
A6	8	7992	4887	14528	29983
A7	8	183	-119	-119	-197
A8	8	-873	-822	-718	-735
A9	8	-1482	-1126	-755	-593
A10	8	-2060	-1679	-1440	-1427
A11	8	-1446	-1226	-995	-911
A12	8	-1476	-1253	-1056	-1077
B1	8	8865	5643	14337	28602
B2	8	6580	3979	12989	27860
B3	8	9926	6165	15060	29550
B4	8	7808	4773	14399	30452
B5	8	9110	5625	14814	29829
B6	8	8935	5444	14839	30030
B7	8	-1873	-1512	-1260	-1218
B8	8	-1871	-1505	-1268	-1223
B9	8	428	385	698	852
B10	8	-2455	-1850	-1529	-1500
B11	8	-2638	-2049	-1791	-1829
B12	8	-1848	-1443	-1226	-1231
C1	8	7012	4395	13512	27959
C2	8	8022	4926	14478	29800
C3	8	6808	4119	13452	28534
C4	8	8283	5092	15017	30759
C5	8	8151	4927	14816	30631
C6	8	7730	4680	15002	31555
C7	8	-1563	-1322	-1038	-1016
C8	8	-1842	-1495	-1277	-1300
C9	8	837	162	53	-94
C10	8	-2133	-1638	-1272	-1137
C11	8	-1472	-1200	-939	-922
C12	8	-1676	-1331	-1047	-972
D1	8	50933	27275	24955	33032
D2	8	56057	29892	26988	35526
D3	8	57111	30238	27518	36557
D4	8	52766	28158	25488	33757
D5	8	58240	30980	28377	38039
D6	8	56481	29902	27321	36492
D7	8	-1331	-1132	-957	-959
D8	8	-1375	-1225	-1040	-1066
D9	8	-1802	-1459	-1237	-1259
D10	8	-2217	-1756	-1506	-1495
D11	8	-895	-865	-679	-698
D12	8	-1327	-1157	-968	-997
E1	8	51678	28108	25208	32443
E2	8	58053	31235	27706	35701
E3	8	61789	33201	29463	37740
E4	8	49850	26554	24341	32486
E5	8	51714	27751	25910	35015
E6	8	52529	27887	25828	34768
E7	8	-1439	-1292	-1139	-1127
E8	8	-1657	-1427	-1200	-1227
E9	8	-1966	-1603	-1361	-1312
E10	8	-1819	-1461	-1192	-1170
E11	8	-1375	-1220	-1022	-1026
E12	8	-2238	-1696	-1436	-1386
F1	8	24645	13682	18435	30386
F2	8	23466	12711	17642	29649
F3	8	27409	14722	19710	32798
F4	8	22452	11966	17125	29887
F5	8	24241	13137	18138	30535
F6	8	24299	13019	18282	31059
F7	8	-250	-531	-443	-454
F8	8	-1199	-1084	-916	-923
F9	8	458	45	119	-16
F10	8	-1321	-1154	-958	-950
F11	8	-2195	-1696	-1372	-1285
F12	8	-1955	-1527	-1260	-1221
G1	8	20716	12070	17414	29391
G2	8	19322	10915	17600	31489
G3	8	18593	10810	17030	30031
G4	8	3935	2317	13184	29469
G5	8	4104	2422	12991	28786
G6	8	3334	1876	12874	28935
G7	8	-2184	-1793	-1491	-1462
G8	8	-1602	-1381	-1163	-1146
G9	8	-450	-514	-380	-421
G10	8	-1708	-1455	-1208	-1156
G11	8	-1541	-1412	-1339	-1479
G12	8	-2409	-1825	-1524	-1490
H1	8	1350	672	546	357
H2	8	-1728	-1409	-1241	-1254
H3	8	-1770	-1456	-1202	-1187
H4	8	-2105	-1678	-1407	-1314
H5	8	-1598	-1334	-1097	-1109
H6	8	-1302	-1176	-1052	-1088
H7	8	-1488	-1267	-1034	-1016
H8	8	-296	-416	-146	95
H9	8	-1121	-1047	-840	-762
H10	8	-1834	-1524	-1293	-1237
H11	8	-2593	-1979	-1662	-1626
H12	8	967	283	200	108
A1	9	12407	7812	15207	28387
A2	9	13311	8040	16257	31454
A3	9	13698	8247	15992	29958
A4	9	6950	4322	12772	26622
A5	9	7908	4854	14235	29258
A6	9	8013	4918	14539	29965
A7	9	195	-131	-97	-183
A8	9	-873	-811	-695	-748
A9	9	-1467	-1119	-767	-609
A10	9	-2067	-1671	-1436	-1426
A11	9	-1449	-1205	-989	-918
A12	9	-1491	-1242	-1051	-1066
B1	9	10623	6621	14865	28943
B2	9	7847	4633	13121	27498
B3	9	11730	7177	15598	29849
B4	9	7839	4779	14438	30520
B5	9	9126	5637	14806	29817
B6	9	8966	5453	14882	30130
B7	9	-1861	-1507	-1258	-1216
B8	9	-1872	-1482	-1255	-1230
B9	9	440	384	709	859
B10	9	-2418	-1873	-1525	-1519
B11	9	-2646	-2053	-1800	-1808
B12	9	-1876	-1438	-1222	-1237
C1	9	8630	5310	13943	28066
C2	9	9894	5978	15173	30328
C3	9	8596	5084	14041	28937
C4	9	8231	5064	14959	30634
C5	9	8134	4910	14761	30564
C6	9	7792	4722	15054	31649
C7	9	-1554	-1289	-1009	-1022
C8	9	-1834	-1494	-1264	-1275
C9	9	830	163	52	-92
C10	9	-2124	-1621	-1269	-1134
C11	9	-1476	-1190	-939	-922
C12	9	-1714	-1329	-1056	-1018
D1	9	50968	27317	24941	32931
D2	9	56532	30150	27217	35745
D3	9	57421	30418	27634	36661
D4	9	52815	28205	25508	33792
D5	9	58316	31029	28436	38084
D6	9	56627	29971	27347	36562
D7	9	-1303	-1120	-936	-931
D8	9	-1362	-1222	-1039	-1081
D9	9	-1790	-1445	-1229	-1251
D10	9	-2234	-1762	-1505	-1495
D11	9	-899	-848	-688	-714
D12	9	-1326	-1173	-974	-997
E1	9	53138	28905	25631	32610
E2	9	59876	32245	28267	36035
E3	9	63482	34117	29905	37854
E4	9	49986	26603	24380	32565
E5	9	52058	27938	26070	35235
E6	9	52585	27927	25821	34737
E7	9	-1446	-1278	-1133	-1130
E8	9	-1657	-1415	-1237	-1236
E9	9	-1986	-1626	-1353	-1336
E10	9	-1862	-1502	-1199	-1176
E11	9	-1384	-1221	-1028	-1016
E12	9	-2246	-1689	-1424	-1388
F1	9	25301	14043	18584	30370
F2	9	24329	13208	17902	29841
F3	9	28119	15101	19813	32698
F4	9	22542	11996	17193	30017
F5	9	24393	13216	18206	30639
F6	9	24389	13053	18315	31111
F7	9	-252	-517	-422	-461
F8	9	-1231	-1097	-915	-944
F9	9	390	12	107	-37
F10	9	-1341	-1157	-970	-938
F11	9	-2192	-1671	-1353	-1290
F12	9	-1936	-1523	-1272	-1245
G1	9	29140	16853	19997	30793
G2	9	28510	16026	20294	32806
G3	9	26975	15457	19518	31398
G4	9	3901	2342	13147	29366
G5	9	4052	2411	12933	28651
G6	9	3338	1891	12874	28928
G7	9	-2186	-1785	-1501	-1452
G8	9	-1620	-1369	-1149	-1133
G9	9	-438	-499	-359	-417
G10	9	-1708	-1441	-1197	-1159
G11	9	-1561	-1405	-1350	-1486
G12	9	-2433	-1823	-1535	-1495
H1	9	1335	687	545	366
H2	9	-1744	-1400	-1234	-1256
H3	9	-1779	-1443	-1211	-1173
H4	9	-2107	-1679	-1391	-1342
H5	9	-1603	-1319	-1081	-1112
H6	9	-1320	-1170	-1041	-1098
H7	9	-1469	-1248	-1026	-1012
H8	9	-302	-392	-148	129
H9	9	-1105	-1037	-849	-771
H10	9	-1844	-1529	-1298	-1246
H11	9	-2582	-1959	-1641	-1620
H12	9	984	297	193	114
A1	10	15911	9782	16269	28859
A2	10	17520	10364	17528	32164
A3	10	17821	10512	17149	30404
A4	10	6909	4268	12735	26562
A5	10	7899	4838	14233	29275
A6	10	8040	4867	14544	29996
A7	10	208	-140	-109	-168
A8	10	-875	-805	-690	-729
A9	10	-1474	-1107	-756	-608
A10	10	-2061	-1662	-1439	-1451
A11	10	-1432	-1221	-987	-903
A12	10	-1499	-1243	-1063	-1081
B1	10	13476	8197	15719	29384
B2	10	10352	6017	13843	27853
B3	10	14741	8809	16452	30288
B4	10	7716	4707	14286	30288
B5	10	9109	5621	14792	29845
B6	10	8991	5465	14872	30161
B7	10	-1833	-1492	-1241	-1213
B8	10	-1841	-1486	-1252	-1224
B9	10	400	358	683	820
B10	10	-2407	-1861	-1536	-1505
B11	10	-2669	-2048	-1806	-1810
B12	10	-1860	-1451	-1219	-1237
C1	10	11404	6842	14764	28483
C2	10	12897	7625	16030	30796
C3	10	11283	6543	14690	29080
C4	10	8282	5074	15030	30807
C5	10	8100	4881	14740	30553
C6	10	7728	4682	14982	31591
C7	10	-1566	-1289	-1052	-1002
C8	10	-1851	-1483	-1267	-1284
C9	10	845	158	43	-77
C10	10	-2127	-1618	-1283	-1139
C11	10	-1480	-1182	-939	-935
C12	10	-1691	-1319	-1067	-1002
D1	10	51006	27309	24901	32895
D2	10	56675	30233	27223	35721
D3	10	57262	30287	27508	36554
D4	10	52989	28285	25605	33875
D5	10	58133	30924	28315	37959
D6	10	56488	29899	27282	36449
D7	10	-1346	-1147	-954	-933
D8	10	-1376	-1213	-1044	-1066
D9	10	-1804	-1471	-1236	-1280
D10	10	-2197	-1730	-1480	-1478
D11	10	-911	-858	-687	-703
D12	10	-1321	-1163	-978	-992
E1	10	54496	29678	26064	32866
E2	10	61098	32909	28554	36083
E3	10	64972	34917	30331	38142
E4	10	50003	26611	24385	32484
E5	10	51966	27889	26010	35142
E6	10	52592	27917	25819	34717
E7	10	-1492	-1320	-1142	-1164
E8	10	-1671	-1412	-1204	-1234
E9	10	-1992	-1604	-1366	-1338
E10	10	-1835	-1454	-1179	-1167
E11	10	-1422	-1242	-1053	-1052
E12	10	-2268	-1725	-1447	-1386
F1	10	26536	14747	18999	30661
F2	10	25456	13830	18217	29922
F3	10	29723	15998	20352	33159
F4	10	22530	11981	17181	29957
F5	10	24287	13160	18157	30607
F6	10	24268	12979	18282	31069
F7	10	-294	-535	-450	-472
F8	10	-1212	-1087	-915	-928
F9	10	453	56	137	-12
F10	10	-1319	-1144	-969	-941
F11	10	-2197	-1690	-1363	-1292
F12	10	-1998	-1562	-1283	-1260
G1	10	36750	21059	22320	32023
G2	10	37473	20999	22944	34227
G3	10	34745	19750	21773	32481
G4	10	3848	2295	13058	29272
G5	10	4031	2401	12907	28623
G6	10	3308	1885	12826	28885
G7	10	-2179	-1780	-1478	-1455
G8	10	-1629	-1373	-1148	-1156
G9	10	-482	-511	-388	-429
G10	10	-1740	-1459	-1222	-1148
G11	10	-1570	-1442	-1367	-1495
G12	10	-2445	-1829	-1559	-1501
H1	10	1392	699	576	383
H2	10	-1739	-1419	-1249	-1280
H3	10	-1750	-1425	-1207	-1170
H4	10	-2103	-1677	-1378	-1327
H5	10	-1611	-1321	-1110	-1114
H6	10	-1343	-1179	-1059	-1083
H7	10	-1452	-1240	-1015	-1010
H8	10	-300	-391	-136	107
H9	10	-1120	-1065	-863	-777
H10	10	-1850	-1535	-1309	-1274
H11	10	-2592	-1973	-1656	-1604
H12	10	980	301	208	114
A1	11	21313	12787	17930	29796
A2	11	24068	14027	19702	33554
A3	11	24081	13927	18906	31220
A4	11	6964	4300	12763	26626
A5	11	7924	4854	14256	29310
A6	11	8055	4910	14598	30078
A7	11	202	-133	-79	-159
A8	11	-833	-787	-662	-724
A9	11	-1474	-1108	-759	-607
A10	11	-2066	-1665	-1450	-1440
A11	11	-1437	-1218	-982	-909
A12	11	-1490	-1232	-1056	-1079
B1	11	18081	10729	17062	30034
B2	11	14847	8538	15399	29038
B3	11	19618	11459	17846	30972
B4	11	7750	4719	14314	30326
B5	11	9164	5667	14827	29908
B6	11	9002	5473	14941	30208
B7	11	-1833	-1492	-1252	-1207
B8	11	-1832	-1469	-1239	-1222
B9	11	354	352	657	820
B10	11	-2436	-1856	-1539	-1513
B11	11	-2676	-2054	-1790	-1824
B12	11	-1872	-1433	-1234	-1242
C1	11	16045	9432	16137	29228
C2	11	17726	10273	17352	31335
C3	11	16047	9155	16106	29824
C4	11	8295	5083	15024	30781
C5	11	8068	4846	14690	30454
C6	11	7740	4676	14985	31576
C7	11	-1556	-1269	-1025	-1013
C8	11	-1820	-1476	-1256	-1255
C9	11	827	142	61	-109
C10	11	-2112	-1636	-1270	-1145
C11	11	-1516	-1184	-940	-924
C12	11	-1713	-1309	-1050	-989
D1	11	51341	27498	24986	32897
D2	11	56847	30290	27173	35580
D3	11	57445	30369	27494	36439
D4	11	53228	28413	25656	33938
D5	11	58406	31053	28389	38042
D6	11	56765	30012	27367	36534
D7	11	-1309	-1127	-933	-923
D8	11	-1358	-1211	-1021	-1073
D9	11	-1780	-1443	-1252	-1248
D10	11	-2189	-1735	-1495	-1484
D11	11	-910	-839	-692	-688
D12	11	-1353	-1160	-966	-1001
E1	11	55925	30490	26511	33128
E2	11	62384	33636	28893	36173
E3	11	66514	35752	30747	38333
E4	11	50190	26693	24423	32553
E5	11	52310	28070	26147	35311
E6	11	52858	28044	25874	34786
E7	11	-1447	-1305	-1131	-1131
E8	11	-1668	-1418	-1224	-1217
E9	11	-1967	-1617	-1338	-1337
E10	11	-1813	-1464	-1198	-1182
E11	11	-1391	-1240	-1037	-1038
E12	11	-2271	-1720	-1421	-1391
F1	11	28759	15989	19635	30917
F2	11	27689	15066	18821	30126
F3	11	32430	17492	21148	33609
F4	11	22680	12056	17215	30045
F5	11	24557	13324	18285	30760
F6	11	24481	13121	18332	31141
F7	11	-256	-512	-455	-449
F8	11	-1220	-1094	-911	-912
F9	11	448	55	137	-17
F10	11	-1323	-1134	-949	-948
F11	11	-2181	-1684	-1338	-1294
F12	11	-1990	-1539	-1272	-1268
G1	11	43266	24645	24226	33063
G2	11	45458	25367	25306	35537
G3	11	41701	23523	23787	33560
G4	11	3863	2288	13035	29203
G5	11	4029	2384	12876	28571
G6	11	3346	1898	12870	28985
G7	11	-2211	-1787	-1481	-1472
G8	11	-1643	-1383	-1170	-1159
G9	11	-498	-537	-387	-455
G10	11	-1752	-1448	-1205	-1171
G11	11	-1597	-1407	-1358	-1510
G12	11	-2438	-1829	-1542	-1501
H1	11	1397	701	582	390
H2	11	-1756	-1428	-1277	-1282
H3	11	-1761	-1429	-1186	-1167
H4	11	-2090	-1685	-1387	-1310
H5	11	-1596	-1324	-1092	-1128
H6	11	-1322	-1170	-1025	-1097
H7	11	-1486	-1240	-1010	-999
H8	11	-326	-397	-127	112
H9	11	-1115	-1034	-848	-767
H10	11	-1856	-1526	-1307	-1262
H11	11	-2605	-1962	-1660	-1621
H12	11	1008	308	196	110
A1	12	27589	16300	19833	30843
A2	12	31538	18134	21914	34721
A3	12	31563	18004	21123	32476
A4	12	6905	4273	12689	26544
A5	12	7923	4834	14235	29327
A6	12	8044	4911	14555	30049
A7	12	231	-104	-88	-157
A8	12	-849	-785	-679	-722
A9	12	-1482	-1116	-756	-621
A10	12	-2083	-1675	-1447	-1455
A11	12	-1438	-1215	-990	-921
A12	12	-1517	-1261	-1069	-1113
B1	12	24168	14091	18847	30991
B2	12	20641	11698	17027	29829
B3	12	26086	14967	19634	31827
B4	12	7643	4650	14162	30055
B5	12	9128	5652	14827	29840
B6	12	8993	5478	14917	30239
B7	12	-1843	-1485	-1250	-1206
B8	12	-1846	-1486	-1247	-1217
B9	12	361	334	657	800
B10	12	-2439	-1848	-1539	-1509
B11	12	-2687	-2080	-1820	-1847
B12	12	-1870	-1433	-1216	-1234
C1	12	22326	12845	17995	30162
C2	12	24531	14014	19335	32352
C3	12	22505	12665	17934	30776
C4	12	8403	5156	15175	31088
C5	12	8090	4862	14696	30495
C6	12	7752	4679	15004	31577
C7	12	-1534	-1296	-1015	-1001
C8	12	-1812	-1488	-1262	-1273
C9	12	863	176	86	-71
C10	12	-2137	-1620	-1287	-1153
C11	12	-1516	-1203	-946	-927
C12	12	-1713	-1331	-1076	-1027
D1	12	51909	27808	25173	33027
D2	12	57374	30580	27301	35660
D3	12	58271	30828	27781	36681
D4	12	53749	28693	25853	34139
D5	12	58314	30977	28290	37884
D6	12	56737	29993	27301	36421
D7	12	-1307	-1113	-944	-925
D8	12	-1342	-1218	-1031	-1072
D9	12	-1786	-1452	-1227	-1268
D10	12	-2218	-1745	-1501	-1497
D11	12	-926	-852	-683	-686
D12	12	-1332	-1165	-957	-994
E1	12	57073	31142	26852	33331
E2	12	63557	34296	29248	36379
E3	12	67719	36423	31097	38467
E4	12	50472	26860	24514	32588
E5	12	52231	28009	26062	35166
E6	12	52863	28031	25842	34713
E7	12	-1482	-1310	-1150	-1147
E8	12	-1675	-1405	-1216	-1232
E9	12	-1974	-1608	-1366	-1353
E10	12	-1851	-1488	-1212	-1191
E11	12	-1372	-1243	-1056	-1046
E12	12	-2284	-1725	-1451	-1399
F1	12	32196	17909	20663	31454
F2	12	31293	17062	19900	30714
F3	12	36288	19590	22185	34037
F4	12	22502	11936	17044	29697
F5	12	24636	13331	18288	30773
F6	12	24506	13072	18306	31103
F7	12	-267	-533	-454	-468
F8	12	-1241	-1114	-919	-929
F9	12	433	52	132	-19
F10	12	-1333	-1152	-952	-952
F11	12	-2200	-1679	-1350	-1289
F12	12	-2017	-1558	-1277	-1272
G1	12	47551	26984	25458	33593
G2	12	50977	28334	26838	36275
G3	12	46631	26175	25171	34294
G4	12	3810	2266	12964	29132
G5	12	4044	2396	12867	28590
G6	12	3375	1938	12893	29001
G7	12	-2195	-1791	-1497	-1454
G8	12	-1624	-1393	-1182	-1175
G9	12	-501	-541	-400	-463
G10	12	-1746	-1474	-1219	-1176
G11	12	-1601	-1425	-1377	-1507
G12	12	-2443	-1845	-1550	-1528
H1	12	1386	700	556	388
H2	12	-1744	-1421	-1243	-1276
H3	12	-1757	-1427	-1205	-1186
H4	12	-2141	-1678	-1395	-1326
H5	12	-1603	-1296	-1096	-1135
H6	12	-1354	-1186	-1022	-1104
H7	12	-1465	-1265	-1029	-1027
H8	12	-302	-383	-133	118
H9	12	-1122	-1055	-842	-781
H10	12	-1875	-1526	-1313	-1270
H11	12	-2579	-1973	-1651	-1627
H12	12	1008	315	223	119
A1	13	33461	19553	21534	31605
A2	13	37926	21559	23449	35122
A3	13	38362	21664	23006	33407
A4	13	6899	4249	12691	26508
A5	13	7857	4824	14213	29275
A6	13	8006	4880	14513	29978
A7	13	224	-112	-80	-159
A8	13	-846	-782	-677	-709
A9	13	-1481	-1113	-778	-609
A10	13	-2080	-1680	-1442	-1452
A11	13	-1269	-1095	-889	-826
A12	13	-1491	-1240	-1056	-1078
B1	13	30359	17476	20600	31768
B2	13	26301	14755	18299	29878
B3	13	32957	18676	21516	32731
B4	13	7601	4629	14112	30005
B5	13	9106	5627	14790	29834
B6	13	8959	5466	14897	30258
B7	13	-1821	-1478	-1260	-1203
B8	13	-1834	-1462	-1246	-1202
B9	13	365	323	650	809
B10	13	-2404	-1833	-1523	-1507
B11	13	-2702	-2051	-1818	-1827
B12	13	-1871	-1440	-1220	-1257
C1	13	29068	16549	19928	31158
C2	13	32162	18158	21652	33730
C3	13	29521	16456	19931	31766
C4	13	8367	5140	15167	31041
C5	13	8017	4834	14663	30416
C6	13	7661	4645	14904	31433
C7	13	-1530	-1287	-996	-987
C8	13	-1839	-1471	-1269	-1269
C9	13	883	183	79	-62
C10	13	-2122	-1616	-1274	-1154
C11	13	-1495	-1191	-930	-941
C12	13	-1703	-1323	-1060	-1018
D1	13	52573	28170	25365	33145
D2	13	58606	31267	27798	36115
D3	13	59017	31235	28021	36832
D4	13	53851	28734	25883	34180
D5	13	58358	31016	28325	37953
D6	13	56680	29962	27245	36359
D7	13	-1349	-1137	-941	-967
D8	13	-1365	-1200	-1045	-1073
D9	13	-1780	-1450	-1252	-1261
D10	13	-2207	-1735	-1497	-1501
D11	13	-908	-853	-674	-707
D12	13	-1340	-1143	-978	-990
E1	13	57617	31459	27022	33416
E2	13	64588	34865	29593	36651
E3	13	68485	36856	31313	38579
E4	13	50548	26904	24548	32653
E5	13	52316	28068	26112	35238
E6	13	52794	28027	25812	34666
E7	13	-1503	-1305	-1146	-1153
E8	13	-1681	-1409	-1209	-1236
E9	13	-1982	-1622	-1373	-1346
E10	13	-1827	-1461	-1216	-1183
E11	13	-1396	-1228	-1042	-1039
E12	13	-2266	-1727	-1432	-1408
F1	13	36506	20310	21878	32024
F2	13	36018	19681	21312	31520
F3	13	41345	22370	23690	34822
F4	13	22409	11882	17023	29776
F5	13	24562	13291	18267	30797
F6	13	24370	13023	18265	31046
F7	13	-285	-545	-456	-475
F8	13	-1222	-1111	-921	-939
F9	13	419	36	109	-33
F10	13	-1347	-1156	-964	-950
F11	13	-2167	-1659	-1347	-1283
F12	13	-1986	-1546	-1288	-1259
G1	13	50484	28594	26296	34061
G2	13	54507	30232	27776	36639
G3	13	49896	27925	26096	34727
G4	13	3872	2298	13017	29232
G5	13	4026	2379	12805	28470
G6	13	3373	1904	12852	28940
G7	13	-2195	-1785	-1491	-1476
G8	13	-1630	-1376	-1169	-1164
G9	13	-503	-537	-410	-454
G10	13	-1731	-1461	-1215	-1166
G11	13	-1607	-1461	-1381	-1527
G12	13	-2472	-1861	-1548	-1541
H1	13	1394	717	579	404
H2	13	-1736	-1418	-1244	-1268
H3	13	-1749	-1417	-1192	-1170
H4	13	-2107	-1678	-1391	-1321
H5	13	-1595	-1317	-1110	-1117
H6	13	-1327	-1164	-1021	-1116
H7	13	-1468	-1254	-1014	-1005
H8	13	-281	-404	-136	115
H9	13	-1118	-1034	-852	-774
H10	13	-1884	-1539	-1308	-1277
H11	13	-2567	-1963	-1632	-1620
H12	13	1026	321	211	125
A1	14	39595	22904	23424	32704
A2	14	44852	25322	25511	36279
A3	14	44998	25205	24870	34348
A4	14	6924	4268	12688	26521
A5	14	7880	4829	14229	29297
A6	14	8034	4911	14564	30062
A7	14	255	-98	-69	-157
A8	14	-843	-795	-685	-728
A9	14	-1490	-1098	-748	-621
A10	14	-2105	-1702	-1452	-1446
A11	14	-1271	-1103	-878	-812
A12	14	-1518	-1265	-1081	-1095
B1	14	37245	21211	22632	32915
B2	14	33408	18586	20367	31037
B3	14	40329	22624	23588	33793
B4	14	7609	4622	14139	30039
B5	14	9088	5613	14759	29816
B6	14	8973	5445	14873	30204
B7	14	-1817	-1478	-1241	-1199
B8	14	-1830	-1464	-1244	-1223
B9	14	356	331	636	787
B10	14	-2395	-1848	-1535	-1513
B11	14	-2706	-2080	-1837	-1854
B12	14	-1894	-1447	-1244	-1262
C1	14	36305	20496	21987	32169
C2	14	40216	22506	23927	34892
C3	14	36976	20444	21982	32817
C4	14	8375	5116	15153	31040
C5	14	8028	4846	14683	30509
C6	14	7686	4634	14966	31548
C7	14	-1514	-1263	-990	-978
C8	14	-1842	-1489	-1259	-1298
C9	14	884	196	72	-103
C10	14	-2148	-1607	-1283	-1155
C11	14	-1542	-1209	-963	-944
C12	14	-1739	-1347	-1070	-1020
D1	14	53632	28741	25633	33252
D2	14	60137	32067	28231	36385
D3	14	59840	31648	28099	36673
D4	14	54008	28781	25893	34122
D5	14	58627	31118	28352	37917
D6	14	56990	30122	27320	36427
D7	14	-1323	-1123	-928	-940
D8	14	-1370	-1213	-1020	-1059
D9	14	-1794	-1453	-1231	-1270
D10	14	-2213	-1731	-1491	-1494
D11	14	-920	-848	-695	-682
D12	14	-1359	-1158	-965	-1009
E1	14	58207	31789	27197	33500
E2	14	65364	35305	29810	36782
E3	14	69293	37287	31546	38750
E4	14	50730	26985	24573	32614
E5	14	52554	28168	26146	35259
E6	14	53024	28106	25836	34689
E7	14	-1513	-1328	-1176	-1163
E8	14	-1672	-1424	-1201	-1232
E9	14	-2007	-1623	-1372	-1351
E10	14	-1820	-1450	-1198	-1166
E11	14	-1419	-1248	-1052	-1052
E12	14	-2302	-1734	-1454	-1431
F1	14	42144	23415	23540	32884
F2	14	41801	22860	23025	32423
F3	14	47775	25853	25572	35932
F4	14	22586	11988	17081	29801
F5	14	24750	13372	18318	30812
F6	14	24481	13072	18245	31006
F7	14	-287	-550	-470	-470
F8	14	-1228	-1098	-909	-937
F9	14	452	48	108	-24
F10	14	-1334	-1149	-957	-940
F11	14	-2203	-1689	-1352	-1285
F12	14	-2024	-1568	-1303	-1279
G1	14	52591	29722	26903	34359
G2	14	57442	31817	28616	37120
G3	14	52509	29339	26815	35119
G4	14	3919	2333	13035	29259
G5	14	4088	2419	12848	28530
G6	14	3410	1935	12868	28961
G7	14	-2179	-1791	-1484	-1460
G8	14	-1657	-1409	-1174	-1163
G9	14	-518	-553	-408	-459
G10	14	-1758	-1461	-1248	-1175
G11	14	-1613	-1460	-1390	-1516
G12	14	-2475	-1854	-1551	-1528
H1	14	1395	714	592	390
H2	14	-1748	-1419	-1257	-1290
H3	14	-1760	-1414	-1172	-1187
H4	14	-2132	-1688	-1404	-1332
H5	14	-1608	-1317	-1089	-1125
H6	14	-1342	-1169	-1065	-1116
H7	14	-1483	-1258	-1035	-1015
H8	14	-299	-396	-138	100
H9	14	-1105	-1054	-852	-798
H10	14	-1891	-1546	-1314	-1276
H11	14	-2583	-1969	-1638	-1633
H12	14	1045	333	223	109
A1	15	43867	25239	24685	33351
A2	15	49374	27707	26680	36747
A3	15	49727	27757	26206	35047
A4	15	6844	4234	12640	26457
A5	15	7837	4789	14177	29251
A6	15	7965	4854	14495	30010
A7	15	237	-102	-55	-164
A8	15	-843	-784	-656	-727
A9	15	-1490	-1119	-770	-616
A10	15	-2101	-1688	-1451	-1460
A11	15	-1281	-1103	-892	-809
A12	15	-1542	-1272	-1060	-1104
B1	15	42344	23977	24104	33682
B2	15	38527	21334	21730	31545
B3	15	45958	25611	25130	34559
B4	15	7508	4557	14075	29907
B5	15	8974	5534	14655	29642
B6	15	8934	5417	14905	30270
B7	15	-1834	-1467	-1235	-1198
B8	15	-1843	-1460	-1253	-1221
B9	15	368	338	658	812
B10	15	-2430	-1843	-1536	-1505
B11	15	-2716	-2067	-1830	-1855
B12	15	-1894	-1450	-1227	-1259
C1	15	41948	23536	23626	33010
C2	15	46459	25857	25641	35781
C3	15	42889	23575	23659	33675
C4	15	8367	5136	15177	31140
C5	15	8011	4837	14685	30513
C6	15	7634	4614	14901	31429
C7	15	-1549	-1279	-1028	-1000
C8	15	-1819	-1446	-1240	-1269
C9	15	901	186	83	-79
C10	15	-2133	-1629	-1296	-1156
C11	15	-1542	-1218	-967	-957
C12	15	-1755	-1362	-1084	-1049
D1	15	54559	29273	25869	33286
D2	15	61514	32867	28624	36562
D3	15	61478	32535	28622	37049
D4	15	54090	28870	25935	34170
D5	15	58454	31038	28267	37779
D6	15	56920	30081	27268	36375
D7	15	-1346	-1140	-928	-934
D8	15	-1326	-1191	-1037	-1075
D9	15	-1791	-1448	-1224	-1272
D10	15	-2204	-1728	-1480	-1499
D11	15	-907	-845	-666	-696
D12	15	-1359	-1174	-989	-1003
E1	15	58236	31813	27208	33425
E2	15	65772	35539	29997	36907
E3	15	69652	37518	31694	38843
E4	15	50801	27019	24545	32551
E5	15	52492	28115	26078	35141
E6	15	53148	28190	25883	34709
E7	15	-1492	-1325	-1145	-1165
E8	15	-1692	-1419	-1232	-1242
E9	15	-1984	-1621	-1373	-1345
E10	15	-1851	-1481	-1199	-1177
E11	15	-1387	-1252	-1045	-1044
E12	15	-2304	-1719	-1471	-1422
F1	15	46820	25996	24879	33549
F2	15	46704	25537	24434	33206
F3	15	52909	28645	27037	36680
F4	15	22315	11839	16924	29586
F5	15	24602	13294	18259	30759
F6	15	24347	13002	18225	30980
F7	15	-294	-538	-445	-453
F8	15	-1227	-1106	-909	-950
F9	15	430	41	112	-20
F10	15	-1327	-1144	-959	-938
F11	15	-2191	-1659	-1351	-1283
F12	15	-2032	-1563	-1298	-1282
G1	15	53849	30431	27293	34537
G2	15	59024	32676	29047	37317
G3	15	53939	30096	27236	35302
G4	15	3926	2323	12976	29182
G5	15	4127	2441	12869	28524
G6	15	3484	1973	12902	29027
G7	15	-2215	-1798	-1511	-1477
G8	15	-1643	-1408	-1161	-1159
G9	15	-523	-563	-400	-453
G10	15	-1758	-1449	-1228	-1180
G11	15	-1626	-1446	-1375	-1544
G12	15	-2448	-1844	-1574	-1523
H1	15	1419	718	594	385
H2	15	-1746	-1406	-1254	-1266
H3	15	-1741	-1408	-1199	-1173
H4	15	-2140	-1687	-1403	-1345
H5	15	-1599	-1312	-1092	-1111
H6	15	-1343	-1192	-1035	-1093
H7	15	-1486	-1259	-1025	-1019
H8	15	-293	-388	-138	99
H9	15	-1124	-1053	-849	-778
H10	15	-1904	-1553	-1318	-1281
H11	15	-2574	-1958	-1633	-1618
H12	15	1040	327	222	141
A1	16	47304	27140	25705	33904
A2	16	53296	29830	27820	37357
A3	16	53394	29696	27249	35580
A4	16	6867	4222	12666	26489
A5	16	7790	4767	14161	29228
A6	16	7957	4862	14531	30060
A7	16	231	-116	-76	-163
A8	16	-832	-807	-675	-725
A9	16	-1504	-1123	-764	-625
A10	16	-2110	-1674	-1442	-1447
A11	16	-1278	-1085	-878	-819
A12	16	-1533	-1234	-1055	-1104
B1	16	46732	26336	25403	34417
B2	16	43302	23885	23058	32303
B3	16	50591	28059	26366	35175
B4	16	7555	4577	14096	30054
B5	16	8968	5533	14679	29682
B6	16	8915	5429	14871	30222
B7	16	-1816	-1471	-1241	-1203
B8	16	-1821	-1467	-1224	-1225
B9	16	337	331	655	788
B10	16	-2436	-1858	-1538	-1512
B11	16	-2730	-2102	-1841	-1861
B12	16	-1891	-1453	-1210	-1260
C1	16	46484	25979	24867	33593
C2	16	51813	28753	27199	36638
C3	16	47818	26196	25056	34421
C4	16	8274	5102	15069	30906
C5	16	7936	4784	14639	30461
C6	16	7609	4582	14902	31488
C7	16	-1538	-1292	-1020	-1009
C8	16	-1814	-1467	-1252	-1271
C9	16	889	197	75	-68
C10	16	-2131	-1631	-1267	-1152
C11	16	-1503	-1211	-951	-956
C12	16	-1754	-1367	-1117	-1044
D1	16	55870	30017	26225	33441
D2	16	63462	33941	29259	37003
D3	16	63164	33464	29124	37295
D4	16	53936	28750	25793	33983
D5	16	58654	31120	28306	37835
D6	16	57185	30188	27371	36476
D7	16	-1382	-1159	-957	-964
D8	16	-1328	-1183	-1028	-1070
D9	16	-1783	-1445	-1227	-1277
D10	16	-2205	-1711	-1462	-1490
D11	16	-888	-826	-670	-694
D12	16	-1377	-1185	-987	-1007
E1	16	58445	31931	27256	33448
E2	16	66168	35773	30133	37062
E3	16	70196	37812	31918	39028
E4	16	50955	27119	24583	32555
E5	16	52755	28268	26171	35224
E6	16	53391	28327	25969	34768
E7	16	-1499	-1316	-1159	-1171
E8	16	-1706	-1413	-1219	-1242
E9	16	-1994	-1624	-1367	-1332
E10	16	-1846	-1468	-1196	-1189
E11	16	-1370	-1234	-1050	-1020
E12	16	-2334	-1738	-1469	-1427
F1	16	50867	28187	26080	34105
F2	16	51064	27938	25750	33933
F3	16	57331	31015	28299	37310
F4	16	22416	11896	16957	29683
F5	16	24755	13381	18359	30867
F6	16	24304	12970	18174	30893
F7	16	-277	-543	-447	-472
F8	16	-1244	-1106	-939	-950
F9	16	444	66	127	-19
F10	16	-1320	-1137	-965	-954
F11	16	-2198	-1662	-1352	-1295
F12	16	-2029	-1555	-1298	-1278
G1	16	54750	30955	27602	34759
G2	16	60200	33306	29395	37498
G3	16	54988	30649	27513	35444
G4	16	4085	2414	13057	29226
G5	16	4253	2502	12844	28488
G6	16	3584	2026	12893	28968
G7	16	-2216	-1792	-1490	-1464
G8	16	-1640	-1380	-1160	-1146
G9	16	-529	-566	-425	-460
G10	16	-1770	-1472	-1233	-1192
G11	16	-1627	-1451	-1383	-1527
G12	16	-2475	-1843	-1548	-1525
H1	16	1373	708	577	390
H2	16	-1743	-1431	-1240	-1277
H3	16	-1751	-1422	-1186	-1155
H4	16	-2110	-1689	-1377	-1312
H5	16	-1584	-1305	-1107	-1118
H6	16	-1335	-1186	-1043	-1118
H7	16	-1511	-1247	-1036	-1035
H8	16	-300	-397	-140	114
H9	16	-1113	-1044	-841	-784
H10	16	-1888	-1570	-1320	-1305
H11	16	-2574	-1944	-1641	-1622
H12	16	1034	344	226	127
A1	17	49751	28453	26388	34223
A2	17	56765	31783	29094	38348
A3	17	56112	31135	28004	35974
A4	17	6821	4208	12613	26413
A5	17	7805	4773	14174	29276
A6	17	7946	4856	14492	30026
A7	17	269	-68	-63	-145
A8	17	-826	-773	-669	-698
A9	17	-1498	-1106	-764	-634
A10	17	-2095	-1673	-1449	-1442
A11	17	-1262	-1081	-872	-828
A12	17	-1520	-1241	-1062	-1109
B1	17	50063	28144	26373	34949
B2	17	47807	26351	24568	33486
B3	17	54181	29963	27360	35699
B4	17	7423	4491	13946	29741
B5	17	8990	5546	14681	29742
B6	17	8924	5419	14908	30318
B7	17	-1831	-1474	-1242	-1214
B8	17	-1802	-1454	-1235	-1212
B9	17	355	336	650	811
B10	17	-2434	-1842	-1544	-1505
B11	17	-2726	-2070	-1841	-1850
B12	17	-1893	-1442	-1228	-1246
C1	17	50042	27878	25850	34059
C2	17	55631	30785	28201	37018
C3	17	51637	28237	26116	35010
C4	17	8377	5149	15248	31304
C5	17	7943	4770	14611	30374
C6	17	7596	4573	14860	31433
C7	17	-1522	-1262	-1005	-993
C8	17	-1823	-1470	-1250	-1268
C9	17	918	214	90	-53
C10	17	-2135	-1632	-1266	-1143
C11	17	-1491	-1192	-926	-958
C12	17	-1748	-1373	-1099	-1050
D1	17	57191	30712	26629	33623
D2	17	64816	34683	29577	37038
D3	17	64576	34243	29453	37365
D4	17	54783	29196	26104	34319
D5	17	58825	31199	28323	37796
D6	17	57359	30272	27380	36451
D7	17	-1344	-1141	-949	-943
D8	17	-1357	-1199	-1024	-1083
D9	17	-1771	-1434	-1223	-1255
D10	17	-2215	-1731	-1482	-1499
D11	17	-882	-831	-662	-693
D12	17	-1398	-1167	-974	-1013
E1	17	58634	32056	27306	33478
E2	17	66335	35872	30190	37029
E3	17	70338	37906	31941	39035
E4	17	51823	27614	24900	32785
E5	17	53083	28413	26247	35254
E6	17	53837	28546	26084	34841
E7	17	-1489	-1306	-1140	-1164
E8	17	-1690	-1436	-1235	-1231
E9	17	-2000	-1628	-1354	-1334
E10	17	-1863	-1457	-1223	-1181
E11	17	-1422	-1253	-1043	-1031
E12	17	-2328	-1742	-1458	-1430
F1	17	54404	30136	27114	34719
F2	17	54166	29622	26593	34251
F3	17	60637	32796	29200	37722
F4	17	22410	11859	16892	29438
F5	17	25046	13550	18454	31020
F6	17	24480	13062	18211	30962
F7	17	-270	-529	-452	-466
F8	17	-1281	-1143	-915	-953
F9	17	453	35	124	-44
F10	17	-1334	-1159	-968	-952
F11	17	-2190	-1677	-1363	-1310
F12	17	-2043	-1554	-1291	-1286
G1	17	55017	31102	27598	34686
G2	17	60744	33606	29514	37550
G3	17	55586	30954	27653	35502
G4	17	4279	2514	13045	29176
G5	17	4562	2671	12969	28596
G6	17	3887	2181	13005	29057
G7	17	-2202	-1793	-1510	-1468
G8	17	-1672	-1403	-1169	-1174
G9	17	-544	-553	-401	-454
G10	17	-1767	-1483	-1231	-1201
G11	17	-1649	-1453	-1382	-1541
G12	17	-2495	-1872	-1570	-1548
H1	17	1409	734	604	393
H2	17	-1738	-1438	-1251	-1296
H3	17	-1754	-1411	-1198	-1169
H4	17	-2139	-1686	-1390	-1348
H5	17	-1594	-1296	-1089	-1100
H6	17	-1354	-1182	-1058	-1101
H7	17	-1489	-1248	-1048	-1028
H8	17	-307	-411	-141	84
H9	17	-1106	-1037	-847	-787
H10	17	-1900	-1552	-1317	-1282
H11	17	-2541	-1951	-1630	-1608
H12	17	1070	359	249	129
A1	18	51470	29422	26899	34479
A2	18	58796	32851	29690	38677
A3	18	58079	32187	28568	36312
A4	18	6852	4208	12635	26468
A5	18	7804	4771	14182	29300
A6	18	7951	4844	14543	30089
A7	18	264	-82	-43	-140
A8	18	-824	-786	-670	-706
A9	18	-1508	-1107	-773	-632
A10	18	-2103	-1668	-1461	-1462
A11	18	-1258	-1098	-879	-807
A12	18	-1530	-1254	-1066	-1114
B1	18	52396	29412	27028	35276
B2	18	50482	27757	25340	33928
B3	18	56805	31326	28087	36111
B4	18	7414	4507	13949	29770
B5	18	8990	5542	14714	29765
B6	18	8897	5392	14890	30318
B7	18	-1806	-1473	-1244	-1215
B8	18	-1777	-1434	-1220	-1204
B9	18	352	323	662	792
B10	18	-2409	-1846	-1549	-1514
B11	18	-2723	-2073	-1858	-1859
B12	18	-1901	-1463	-1235	-1261
C1	18	52489	29194	26535	34436
C2	18	58605	32381	29039	37494
C3	18	54500	29759	26964	35531
C4	18	8372	5122	15225	31281
C5	18	7901	4746	14599	30356
C6	18	7576	4573	14906	31481
C7	18	-1510	-1280	-985	-989
C8	18	-1797	-1468	-1263	-1281
C9	18	924	185	85	-44
C10	18	-2131	-1620	-1289	-1167
C11	18	-1497	-1177	-927	-931
C12	18	-1764	-1378	-1095	-1054
D1	18	58728	31595	27157	34009
D2	18	66262	35505	30021	37280
D3	18	66163	35142	29972	37687
D4	18	55076	29362	26195	34339
D5	18	58978	31272	28287	37680
D6	18	57608	30391	27457	36490
D7	18	-1367	-1148	-947	-942
D8	18	-1341	-1179	-1026	-1062
D9	18	-1798	-1458	-1241	-1256
D10	18	-2209	-1726	-1489	-1489
D11	18	-874	-807	-658	-677
D12	18	-1384	-1161	-996	-1029
E1	18	58943	32240	27447	33632
E2	18	66523	35991	30249	37090
E3	18	70582	38056	32024	39092
E4	18	52603	28003	25073	32906
E5	18	53642	28736	26415	35342
E6	18	54387	28865	26209	34817
E7	18	-1507	-1322	-1154	-1178
E8	18	-1718	-1435	-1216	-1239
E9	18	-1998	-1605	-1360	-1340
E10	18	-1810	-1454	-1199	-1170
E11	18	-1384	-1212	-1035	-1039
E12	18	-2280	-1722	-1443	-1413
F1	18	56659	31349	27756	35014
F2	18	56471	30868	27254	34594
F3	18	63182	34163	29920	38126
F4	18	22709	12033	16998	29567
F5	18	25348	13696	18546	31043
F6	18	24621	13153	18212	30922
F7	18	-263	-515	-436	-459
F8	18	-1290	-1119	-931	-972
F9	18	439	41	108	-32
F10	18	-1341	-1157	-948	-947
F11	18	-2192	-1660	-1322	-1279
F12	18	-2010	-1526	-1285	-1274
G1	18	55393	31342	27768	34752
G2	18	61086	33777	29600	37565
G3	18	56041	31208	27793	35578
G4	18	4718	2753	13178	29199
G5	18	5073	2964	13127	28649
G6	18	4395	2485	13191	29164
G7	18	-2210	-1792	-1502	-1478
G8	18	-1650	-1401	-1172	-1166
G9	18	-525	-555	-410	-461
G10	18	-1772	-1461	-1233	-1176
G11	18	-1653	-1471	-1391	-1540
G12	18	-2474	-1855	-1564	-1526
H1	18	1407	734	610	389
H2	18	-1750	-1416	-1237	-1271
H3	18	-1761	-1417	-1170	-1172
H4	18	-2129	-1685	-1401	-1336
H5	18	-1578	-1293	-1093	-1113
H6	18	-1335	-1173	-1030	-1095
H7	18	-1501	-1251	-1035	-1049
H8	18	-302	-398	-141	110
H9	18	-1118	-1024	-848	-773
H10	18	-1917	-1570	-1317	-1291
H11	18	-2557	-1933	-1622	-1614
H12	18	1067	363	251	164
A1	19	52552	29986	27224	34664
A2	19	59144	32970	29508	38289
A3	19	59423	32923	29040	36699
A4	19	6821	4207	12656	26478
A5	19	7845	4810	14190	29290
A6	19	7919	4845	14531	30079
A7	19	283	-60	-51	-132
A8	19	-833	-789	-653	-715
A9	19	-1500	-1123	-771	-635
A10	19	-2098	-1674	-1452	-1460
A11	19	-1259	-1078	-876	-824
A12	19	-1513	-1248	-1060	-1097
B1	19	53601	30053	27319	35329
B2	19	51199	28121	25280	33451
B3	19	58052	31987	28359	36173
B4	19	7420	4483	14011	29870
B5	19	8956	5529	14726	29790
B6	19	8850	5366	14868	30268
B7	19	-1808	-1474	-1233	-1219
B8	19	-1769	-1437	-1219	-1190
B9	19	342	329	636	787
B10	19	-2424	-1842	-1528	-1508
B11	19	-2729	-2085	-1842	-1868
B12	19	-1902	-1434	-1217	-1255
C1	19	54109	30058	27040	34706
C2	19	60508	33357	29614	37869
C3	19	56591	30877	27635	36036
C4	19	8254	5074	15121	31063
C5	19	7778	4672	14500	30175
C6	19	7519	4552	14827	31411
C7	19	-1511	-1251	-977	-993
C8	19	-1821	-1463	-1234	-1252
C9	19	918	223	94	-53
C10	19	-2143	-1617	-1274	-1142
C11	19	-1511	-1212	-927	-941
C12	19	-1760	-1384	-1098	-1049
D1	19	59564	32104	27433	34189
D2	19	67587	36279	30529	37706
D3	19	67516	35930	30488	38041
D4	19	55212	29426	26171	34286
D5	19	59256	31423	28374	37741
D6	19	57746	30454	27468	36488
D7	19	-1353	-1137	-936	-945
D8	19	-1350	-1168	-1007	-1071
D9	19	-1794	-1439	-1223	-1258
D10	19	-2172	-1713	-1468	-1486
D11	19	-905	-846	-650	-680
D12	19	-1379	-1157	-971	-1013
E1	19	59041	32324	27527	33700
E2	19	66679	36102	30353	37186
E3	19	70377	37978	31923	38893
E4	19	53457	28480	25379	33148
E5	19	54302	29121	26652	35576
E6	19	54887	29141	26336	34864
E7	19	-1511	-1312	-1149	-1154
E8	19	-1676	-1402	-1215	-1224
E9	19	-1999	-1621	-1375	-1341
E10	19	-1835	-1468	-1191	-1175
E11	19	-1397	-1225	-1031	-1058
E12	19	-2292	-1731	-1454	-1428
F1	19	57947	32060	28131	35191
F2	19	57962	31681	27731	34887
F3	19	63979	34619	30035	37903
F4	19	22998	12200	17148	29807
F5	19	25646	13873	18658	31189
F6	19	24625	13150	18171	30797
F7	19	-276	-510	-442	-476
F8	19	-1261	-1129	-945	-956
F9	19	448	65	143	-41
F10	19	-1344	-1141	-964	-951
F11	19	-2165	-1686	-1349	-1303
F12	19	-2051	-1572	-1308	-1281
G1	19	55480	31427	27817	34748
G2	19	61240	33913	29660	37556
G3	19	56132	31233	27767	35616
G4	19	5454	3195	13407	29284
G5	19	5863	3417	13285	28583
G6	19	5175	2918	13380	29256
G7	19	-2250	-1796	-1499	-1483
G8	19	-1669	-1387	-1182	-1161
G9	19	-532	-574	-415	-480
G10	19	-1759	-1476	-1225	-1196
G11	19	-1667	-1456	-1391	-1531
G12	19	-2471	-1863	-1551	-1531
H1	19	1408	728	624	413
H2	19	-1740	-1407	-1229	-1270
H3	19	-1794	-1440	-1201	-1165
H4	19	-2106	-1679	-1395	-1343
H5	19	-1585	-1305	-1068	-1122
H6	19	-1351	-1171	-1032	-1111
H7	19	-1511	-1266	-1047	-1041
H8	19	-297	-375	-135	91
H9	19	-1108	-1045	-849	-777
H10	19	-1930	-1561	-1342	-1296
H11	19	-2533	-1928	-1613	-1599
H12	19	1075	361	277	147
A1	20	53219	30370	27402	34762
A2	20	60651	33863	30178	38900
A3	20	59823	33105	29028	36525
A4	20	6817	4206	12655	26484
A5	20	7809	4801	14224	29346
A6	20	7879	4803	14483	30018
A7	20	286	-72	-49	-134
A8	20	-821	-779	-649	-720
A9	20	-1485	-1097	-751	-609
A10	20	-2090	-1687	-1449	-1462
A11	20	-1243	-1080	-875	-810
A12	20	-1514	-1258	-1058	-1110
B1	20	54856	30731	27771	35688
B2	20	53321	29277	26089	34296
B3	20	59160	32572	28670	36313
B4	20	7343	4469	13966	29811
B5	20	8924	5513	14677	29770
B6	20	8798	5349	14856	30275
B7	20	-1797	-1469	-1219	-1195
B8	20	-1782	-1430	-1190	-1185
B9	20	317	326	651	766
B10	20	-2415	-1837	-1532	-1523
B11	20	-2737	-2105	-1846	-1872
B12	20	-1930	-1461	-1237	-1262
C1	20	54925	30509	27202	34736
C2	20	61531	33914	29851	37882
C3	20	57369	31290	27784	35980
C4	20	8246	5075	15145	31128
C5	20	7827	4718	14570	30353
C6	20	7479	4511	14792	31361
C7	20	-1486	-1250	-972	-977
C8	20	-1816	-1450	-1256	-1274
C9	20	953	238	116	-43
C10	20	-2147	-1632	-1274	-1162
C11	20	-1486	-1169	-911	-908
C12	20	-1796	-1366	-1097	-1056
D1	20	60252	32498	27637	34294
D2	20	68077	36558	30641	37635
D3	20	68368	36401	30759	38272
D4	20	55791	29767	26338	34357
D5	20	59842	31741	28577	37854
D6	20	57746	30442	27408	36360
D7	20	-1332	-1117	-931	-947
D8	20	-1339	-1187	-1025	-1066
D9	20	-1774	-1428	-1222	-1260
D10	20	-2206	-1714	-1479	-1500
D11	20	-899	-836	-644	-689
D12	20	-1337	-1150	-975	-1006
E1	20	59139	32405	27587	33768
E2	20	66552	36051	30296	37110
E3	20	70224	37919	31896	38938
E4	20	54288	28939	25589	33132
E5	20	55038	29522	26797	35572
E6	20	55801	29623	26595	35021
E7	20	-1514	-1326	-1148	-1173
E8	20	-1692	-1441	-1209	-1233
E9	20	-1993	-1625	-1362	-1336
E10	20	-1842	-1470	-1201	-1196
E11	20	-1383	-1256	-1044	-1039
E12	20	-2304	-1755	-1458	-1411
F1	20	58942	32611	28446	35369
F2	20	58868	32190	27989	35002
F3	20	65541	35466	30595	38453
F4	20	23180	12297	17125	29648
F5	20	26078	14119	18735	31109
F6	20	24918	13311	18264	30855
F7	20	-283	-522	-449	-476
F8	20	-1274	-1123	-938	-969
F9	20	441	35	130	-46
F10	20	-1330	-1148	-960	-957
F11	20	-2184	-1670	-1333	-1298
F12	20	-2050	-1586	-1316	-1310
G1	20	55740	31646	27968	34941
G2	20	61437	34014	29740	37595
G3	20	56284	31378	27847	35571
G4	20	6725	3918	13848	29582
G5	20	7326	4257	13778	28969
G6	20	6587	3707	13794	29464
G7	20	-2199	-1795	-1492	-1493
G8	20	-1645	-1372	-1172	-1170
G9	20	-538	-558	-425	-473
G10	20	-1779	-1449	-1244	-1205
G11	20	-1668	-1474	-1405	-1522
G12	20	-2518	-1863	-1578	-1540
H1	20	1411	739	607	423
H2	20	-1749	-1394	-1225	-1262
H3	20	-1747	-1406	-1171	-1167
H4	20	-2131	-1686	-1381	-1338
H5	20	-1569	-1293	-1082	-1097
H6	20	-1349	-1172	-1049	-1109
H7	20	-1500	-1268	-1036	-1028
H8	20	-315	-390	-134	104
H9	20	-1116	-1042	-845	-782
H10	20	-1925	-1573	-1332	-1285
H11	20	-2548	-1930	-1613	-1586
H12	20	1079	388	282	171
A1	21	53554	30544	27539	34848
A2	21	60649	33814	30074	38748
A3	21	60205	33354	29184	36641
A4	21	6760	4175	12617	26468
A5	21	7761	4759	14175	29304
A6	21	7842	4788	14485	30058
A7	21	275	-80	-40	-125
A8	21	-834	-774	-650	-698
A9	21	-1503	-1109	-744	-637
A10	21	-2096	-1678	-1441	-1451
A11	21	-1232	-1073	-871	-801
A12	21	-1501	-1252	-1067	-1111
B1	21	55339	30970	27870	35716
B2	21	53497	29361	26020	34013
B3	21	59930	32972	28907	36481
B4	21	7268	4420	13892	29740
B5	21	8882	5471	14661	29766
B6	21	8769	5307	14815	30259
B7	21	-1805	-1463	-1229	-1217
B8	21	-1797	-1438	-1214	-1182
B9	21	314	322	624	759
B10	21	-2409	-1839	-1525	-1515
B11	21	-2762	-2103	-1845	-1860
B12	21	-1892	-1443	-1216	-1269
C1	21	55516	30838	27389	34815
C2	21	62216	34284	30048	38018
C3	21	57539	31334	27710	35784
C4	21	8191	5047	15122	31124
C5	21	7782	4690	14524	30308
C6	21	7421	4483	14776	31362
C7	21	-1503	-1233	-994	-992
C8	21	-1804	-1465	-1266	-1274
C9	21	972	259	118	-39
C10	21	-2137	-1650	-1287	-1157
C11	21	-1476	-1176	-906	-946
C12	21	-1798	-1365	-1105	-1069
D1	21	60583	32713	27811	34371
D2	21	68546	36879	30831	37749
D3	21	68541	36552	30774	38235
D4	21	56447	30120	26568	34473
D5	21	60294	31966	28674	37907
D6	21	57972	30590	27498	36491
D7	21	-1344	-1123	-926	-947
D8	21	-1345	-1178	-1036	-1070
D9	21	-1788	-1442	-1242	-1271
D10	21	-2183	-1707	-1452	-1484
D11	21	-863	-806	-672	-703
D12	21	-1370	-1171	-967	-1013
E1	21	59042	32359	27565	33744
E2	21	66468	36034	30263	37093
E3	21	70985	38296	32207	39262
E4	21	55127	29421	25818	33218
E5	21	55851	29963	27037	35692
E6	21	56764	30181	26901	35172
E7	21	-1484	-1287	-1130	-1172
E8	21	-1703	-1417	-1215	-1255
E9	21	-2010	-1624	-1347	-1360
E10	21	-1845	-1458	-1211	-1186
E11	21	-1368	-1191	-1011	-1027
E12	21	-2333	-1742	-1461	-1417
F1	21	59455	32911	28612	35460
F2	21	59177	32368	28043	34969
F3	21	65976	35692	30745	38514
F4	21	23488	12496	17188	29638
F5	21	26804	14517	18960	31272
F6	21	25125	13438	18331	30832
F7	21	-249	-492	-443	-457
F8	21	-1272	-1121	-911	-965
F9	21	414	26	96	-55
F10	21	-1337	-1145	-969	-970
F11	21	-2162	-1648	-1344	-1292
F12	21	-2033	-1559	-1297	-1271
G1	21	55593	31586	27920	34829
[truncated: 13,559 more rows]

## Sheet: Amplification Data
Block Type	96well
Chemistry	SYBR_GREEN
Experiment File Name	D:\Applied Biosystems\StepOne Software v2.2.2\experiments\Major satellite RNA.eds
Experiment Run End Time	2025-01-16 18:15:17 PM CET
Instrument Type	steponeplus
Passive Reference	ROX
Well	Cycle	Target Name	Rn	ΔRn
A1	1	MaSat	0.197691	-0.0174224
A1	2	MaSat	0.232536	0.0174224
A1	3	MaSat	0.255302	0.0401885
A1	4	MaSat	0.273831	0.0587174
A1	5	MaSat	0.292943	0.0778293
A1	6	MaSat	0.315288	0.100174
A1	7	MaSat	0.353807	0.138693
A1	8	MaSat	0.419566	0.204452
A1	9	MaSat	0.533408	0.318295
A1	10	MaSat	0.709419	0.494305
A1	11	MaSat	0.974905	0.759791
A1	12	MaSat	1.28619	1.07108
A1	13	MaSat	1.59143	1.37632
A1	14	MaSat	1.89197	1.67685
A1	15	MaSat	2.11096	1.89585
A1	16	MaSat	2.28616	2.07105
A1	17	MaSat	2.41753	2.20242
A1	18	MaSat	2.50837	2.29326
A1	19	MaSat	2.56184	2.34673
A1	20	MaSat	2.59808	2.38297
A1	21	MaSat	2.61101	2.3959
A1	22	MaSat	2.62687	2.41175
A1	23	MaSat	2.6334	2.41829
A1	24	MaSat	2.63152	2.41641
A1	25	MaSat	2.63455	2.41943
A1	26	MaSat	2.6338	2.41868
A1	27	MaSat	2.6335	2.41838
A1	28	MaSat	2.62797	2.41285
A1	29	MaSat	2.63439	2.41928
A1	30	MaSat	2.62987	2.41475
A1	31	MaSat	2.63606	2.42095
A1	32	MaSat	2.63919	2.42408
A1	33	MaSat	2.64759	2.43248
A1	34	MaSat	2.66152	2.4464
A1	35	MaSat	2.67143	2.45632
A1	36	MaSat	2.68496	2.46985
A1	37	MaSat	2.6938	2.47868
A1	38	MaSat	2.71439	2.49928
A1	39	MaSat	2.71806	2.50295
A1	40	MaSat	2.73044	2.51533
A1	41	MaSat	2.73021	2.5151
A1	42	MaSat	2.73877	2.52366
A1	43	MaSat	2.73985	2.52474
A1	44	MaSat	2.74176	2.52665
A1	45	MaSat	2.745	2.52988
A2	1	MaSat	0.157382	-0.0208188
A2	2	MaSat	0.199019	0.0208188
A2	3	MaSat	0.220781	0.0425808
A2	4	MaSat	0.238919	0.0607188
A2	5	MaSat	0.256072	0.0778718
A2	6	MaSat	0.281336	0.103135
A2	7	MaSat	0.319321	0.14112
A2	8	MaSat	0.387004	0.208803
A2	9	MaSat	0.504443	0.326242
A2	10	MaSat	0.690517	0.512317
A2	11	MaSat	0.970823	0.792623
A2	12	MaSat	1.30303	1.12483
A2	13	MaSat	1.62363	1.44543
A2	14	MaSat	1.93727	1.75907
A2	15	MaSat	2.16437	1.98616
A2	16	MaSat	2.34855	2.17035
A2	17	MaSat	2.47153	2.29333
A2	18	MaSat	2.56391	2.38571
A2	19	MaSat	2.62245	2.44425
A2	20	MaSat	2.65756	2.47936
A2	21	MaSat	2.67172	2.49352
A2	22	MaSat	2.68864	2.51044
A2	23	MaSat	2.69252	2.51432
A2	24	MaSat	2.70833	2.53013
A2	25	MaSat	2.69621	2.51801
A2	26	MaSat	2.70549	2.52729
A2	27	MaSat	2.70765	2.52945
A2	28	MaSat	2.69441	2.51621
A2	29	MaSat	2.69926	2.52106
A2	30	MaSat	2.70414	2.52594
A2	31	MaSat	2.71341	2.53521
A2	32	MaSat	2.72392	2.54571
A2	33	MaSat	2.73383	2.55563
A2	34	MaSat	2.76149	2.58329
A2	35	MaSat	2.75979	2.58159
A2	36	MaSat	2.77241	2.59421
A2	37	MaSat	2.78325	2.60505
A2	38	MaSat	2.79257	2.61436
A2	39	MaSat	2.79768	2.61948
A2	40	MaSat	2.80471	2.62651
A2	41	MaSat	2.80736	2.62916
A2	42	MaSat	2.81269	2.63449
A2	43	MaSat	2.81589	2.63769
A2	44	MaSat	2.81575	2.63755
A2	45	MaSat	2.81454	2.63634
A3	1	MaSat	0.171593	-0.0204943
A3	2	MaSat	0.212581	0.0204943
A3	3	MaSat	0.236013	0.043926
A3	4	MaSat	0.256704	0.0646169
A3	5	MaSat	0.277276	0.0851887
A3	6	MaSat	0.304433	0.112346
A3	7	MaSat	0.346314	0.154227
A3	8	MaSat	0.421826	0.229739
A3	9	MaSat	0.551014	0.358927
A3	10	MaSat	0.750213	0.558126
A3	11	MaSat	1.05366	0.861575
A3	12	MaSat	1.4083	1.21621
A3	13	MaSat	1.74506	1.55297
A3	14	MaSat	2.07609	1.884
A3	15	MaSat	2.31351	2.12143
A3	16	MaSat	2.49851	2.30642
A3	17	MaSat	2.63709	2.445
A3	18	MaSat	2.73265	2.54056
A3	19	MaSat	2.7809	2.58881
A3	20	MaSat	2.82667	2.63458
A3	21	MaSat	2.8405	2.64841
A3	22	MaSat	2.85891	2.66683
A3	23	MaSat	2.86536	2.67327
A3	24	MaSat	2.86745	2.67536
A3	25	MaSat	2.8599	2.66781
A3	26	MaSat	2.86923	2.67714
A3	27	MaSat	2.86268	2.6706
A3	28	MaSat	2.86994	2.67786
A3	29	MaSat	2.87788	2.68579
A3	30	MaSat	2.88542	2.69333
A3	31	MaSat	2.89788	2.7058
A3	32	MaSat	2.90602	2.71394
A3	33	MaSat	2.92447	2.73238
A3	34	MaSat	2.94171	2.74962
A3	35	MaSat	2.94492	2.75283
A3	36	MaSat	2.96252	2.77043
A3	37	MaSat	2.96622	2.77414
A3	38	MaSat	2.9748	2.78271
A3	39	MaSat	2.98576	2.79367
A3	40	MaSat	2.98853	2.79644
A3	41	MaSat	2.99307	2.80098
A3	42	MaSat	2.98821	2.79612
A3	43	MaSat	2.98923	2.79714
A3	44	MaSat	2.99328	2.80119
A3	45	MaSat	2.99225	2.80017
A4	1	GAPDH	0.18819	-0.0693293
A4	2	GAPDH	0.221866	-0.0356501
A4	3	GAPDH	0.236357	-0.0211571
A4	4	GAPDH	0.249735	-0.00777636
A4	5	GAPDH	0.261912	0.00440273
A4	6	GAPDH	0.259275	0.00176805
A4	7	GAPDH	0.258748	0.00124374
A4	8	GAPDH	0.261918	0.00441596
A4	9	GAPDH	0.263365	0.00586584
A4	10	GAPDH	0.261305	0.0038087
A4	11	GAPDH	0.263305	0.00581109
A4	12	GAPDH	0.261374	0.00388264
A4	13	GAPDH	0.261155	0.00366541
A4	14	GAPDH	0.262366	0.00487958
A4	15	GAPDH	0.259246	0.00176187
A4	16	GAPDH	0.259467	0.00198556
A4	17	GAPDH	0.25832	0.00084029
A4	18	GAPDH	0.258761	0.00128399
A4	19	GAPDH	0.257439	-3.56632e-05
A4	20	GAPDH	0.25716	-0.000312171
A4	21	GAPDH	0.254293	-0.00317606
A4	22	GAPDH	0.255601	-0.00186601
A4	23	GAPDH	0.25596	-0.00150498
A4	24	GAPDH	0.255191	-0.00227087
A4	25	GAPDH	0.2535	-0.00395995
A4	26	GAPDH	0.254193	-0.00326383
A4	27	GAPDH	0.256652	-0.000802727
A4	28	GAPDH	0.257962	0.000510272
A4	29	GAPDH	0.266465	0.00901538
A4	30	GAPDH	0.276485	0.019038
A4	31	GAPDH	0.296487	0.0390427
A4	32	GAPDH	0.334628	0.0771855
A4	33	GAPDH	0.397925	0.140485
A4	34	GAPDH	0.508424	0.250986
A4	35	GAPDH	0.661647	0.404212
A4	36	GAPDH	0.872878	0.615446
A4	37	GAPDH	1.1088	0.851374
A4	38	GAPDH	1.37841	1.12098
A4	39	GAPDH	1.61483	1.35741
A4	40	GAPDH	1.82762	1.57019
A4	41	GAPDH	2.00852	1.7511
A4	42	GAPDH	2.15123	1.89382
A4	43	GAPDH	2.26444	2.00703
A4	44	GAPDH	2.34939	2.09198
A4	45	GAPDH	2.40385	2.14644
A5	1	GAPDH	0.206227	-0.0656077
A5	2	GAPDH	0.237498	-0.0342592
A5	3	GAPDH	0.253784	-0.0178962
A5	4	GAPDH	0.263628	-0.00797511
A5	5	GAPDH	0.271387	-0.00013892
A5	6	GAPDH	0.27333	0.00188132
A5	7	GAPDH	0.274621	0.00324996
A5	8	GAPDH	0.274605	0.00331132
A5	9	GAPDH	0.276874	0.00565682
A5	10	GAPDH	0.275954	0.00481412
A5	11	GAPDH	0.276745	0.00568312
A5	12	GAPDH	0.275963	0.00497821
A5	13	GAPDH	0.274089	0.00318172
A5	14	GAPDH	0.274746	0.00391584
A5	15	GAPDH	0.272862	0.00210931
A5	16	GAPDH	0.270999	0.00032343
A5	17	GAPDH	0.271004	0.000405384
A5	18	GAPDH	0.270603	8.13105e-05
A5	19	GAPDH	0.273065	0.00262106
A5	20	GAPDH	0.270889	0.000522021
A5	21	GAPDH	0.268735	-0.00155491
A5	22	GAPDH	0.26839	-0.00182209
A5	23	GAPDH	0.267118	-0.00301648
A5	24	GAPDH	0.266213	-0.00384472
A5	25	GAPDH	0.266398	-0.00358186
A5	26	GAPDH	0.266745	-0.00315793
A5	27	GAPDH	0.268017	-0.00180917
A5	28	GAPDH	0.271811	0.00206239
A5	29	GAPDH	0.280403	0.0107316
A5	30	GAPDH	0.293214	0.0236204
A5	31	GAPDH	0.319007	0.0494907
A5	32	GAPDH	0.363534	0.0940942
A5	33	GAPDH	0.440844	0.171482
A5	34	GAPDH	0.568717	0.299432
A5	35	GAPDH	0.743415	0.474208
A5	36	GAPDH	0.975729	0.706599
A5	37	GAPDH	1.22394	0.954886
A5	38	GAPDH	1.50433	1.23535
A5	39	GAPDH	1.74307	1.47417
A5	40	GAPDH	1.95896	1.69014
A5	41	GAPDH	2.13716	1.86841
A5	42	GAPDH	2.27714	2.00847
A5	43	GAPDH	2.39382	2.12523
A5	44	GAPDH	2.48203	2.21352
A5	45	GAPDH	2.54377	2.27534
A6	1	GAPDH	0.206447	-0.0652522
A6	2	GAPDH	0.237394	-0.0338838
A6	3	GAPDH	0.251921	-0.018935
A6	4	GAPDH	0.270834	0.000399228
A6	5	GAPDH	0.270976	0.00096239
A6	6	GAPDH	0.270556	0.000963898
A6	7	GAPDH	0.270656	0.00148489
A6	8	GAPDH	0.269727	0.000977315
A6	9	GAPDH	0.271395	0.00306642
A6	10	GAPDH	0.270856	0.00294892
A6	11	GAPDH	0.271272	0.00378576
A6	12	GAPDH	0.271183	0.0041179
A6	13	GAPDH	0.270093	0.00344975
A6	14	GAPDH	0.270678	0.00445598
A6	15	GAPDH	0.267611	0.00180949
A6	16	GAPDH	0.266908	0.001528
A6	17	GAPDH	0.266753	0.00179427
A6	18	GAPDH	0.265959	0.00142173
A6	19	GAPDH	0.264968	0.000852462
A6	20	GAPDH	0.26341	-0.000284866
A6	21	GAPDH	0.261261	-0.0020127
A6	22	GAPDH	0.260562	-0.00228978
A6	23	GAPDH	0.260201	-0.00222959
A6	24	GAPDH	0.258441	-0.0035685
A6	25	GAPDH	0.259019	-0.00256924
A6	26	GAPDH	0.258748	-0.00241932
A6	27	GAPDH	0.259342	-0.00140343
A6	28	GAPDH	0.262019	0.00169406
A6	29	GAPDH	0.266657	0.00675365
A6	30	GAPDH	0.277421	0.0179389
A6	31	GAPDH	0.296066	0.0370056
A6	32	GAPDH	0.328235	0.0695952
A6	33	GAPDH	0.388012	0.129794
A6	34	GAPDH	0.488478	0.230681
A6	35	GAPDH	0.637389	0.380014
A6	36	GAPDH	0.844781	0.587827
A6	37	GAPDH	1.08189	0.825362
A6	38	GAPDH	1.36776	1.11165
A6	39	GAPDH	1.62142	1.36573
A6	40	GAPDH	1.85752	1.60225
A6	41	GAPDH	2.05781	1.80296
A6	42	GAPDH	2.21363	1.9592
A6	43	GAPDH	2.33703	2.08302
A6	44	GAPDH	2.42702	2.17344
A6	45	GAPDH	2.47743	2.22426
A7	1
A7	2
A7	3
A7	4
A7	5
A7	6
A7	7
A7	8
A7	9
A7	10
A7	11
A7	12
A7	13
A7	14
A7	15
A7	16
A7	17
A7	18
A7	19
A7	20
A7	21
A7	22
A7	23
A7	24
A7	25
A7	26
A7	27
A7	28
A7	29
A7	30
A7	31
A7	32
A7	33
A7	34
A7	35
A7	36
A7	37
A7	38
A7	39
A7	40
A7	41
A7	42
A7	43
A7	44
A7	45
A8	1
A8	2
A8	3
A8	4
A8	5
A8	6
A8	7
A8	8
A8	9
A8	10
A8	11
A8	12
A8	13
A8	14
A8	15
A8	16
A8	17
A8	18
A8	19
A8	20
A8	21
A8	22
A8	23
A8	24
A8	25
A8	26
A8	27
A8	28
A8	29
A8	30
A8	31
A8	32
A8	33
A8	34
A8	35
A8	36
A8	37
A8	38
A8	39
A8	40
A8	41
A8	42
A8	43
A8	44
A8	45
A9	1
A9	2
A9	3
A9	4
A9	5
A9	6
A9	7
A9	8
A9	9
A9	10
A9	11
A9	12
A9	13
A9	14
A9	15
A9	16
A9	17
A9	18
A9	19
A9	20
A9	21
A9	22
A9	23
A9	24
A9	25
A9	26
A9	27
A9	28
A9	29
A9	30
A9	31
A9	32
A9	33
A9	34
A9	35
A9	36
A9	37
A9	38
A9	39
A9	40
A9	41
A9	42
A9	43
A9	44
A9	45
A10	1
A10	2
A10	3
A10	4
A10	5
A10	6
A10	7
A10	8
A10	9
A10	10
A10	11
A10	12
A10	13
A10	14
A10	15
A10	16
A10	17
A10	18
A10	19
A10	20
A10	21
A10	22
A10	23
A10	24
A10	25
A10	26
A10	27
A10	28
A10	29
A10	30
A10	31
A10	32
A10	33
A10	34
A10	35
A10	36
A10	37
A10	38
A10	39
A10	40
A10	41
A10	42
A10	43
A10	44
A10	45
A11	1
A11	2
A11	3
A11	4
A11	5
A11	6
A11	7
A11	8
A11	9
A11	10
A11	11
A11	12
A11	13
A11	14
A11	15
A11	16
A11	17
A11	18
A11	19
A11	20
A11	21
A11	22
A11	23
A11	24
A11	25
A11	26
A11	27
A11	28
A11	29
A11	30
A11	31
A11	32
A11	33
A11	34
A11	35
A11	36
A11	37
A11	38
A11	39
A11	40
A11	41
A11	42
A11	43
A11	44
A11	45
A12	1
A12	2
A12	3
A12	4
A12	5
A12	6
A12	7
A12	8
A12	9
A12	10
A12	11
A12	12
A12	13
A12	14
A12	15
A12	16
A12	17
A12	18
A12	19
A12	20
A12	21
A12	22
A12	23
A12	24
A12	25
A12	26
A12	27
A12	28
A12	29
A12	30
A12	31
A12	32
A12	33
A12	34
A12	35
A12	36
A12	37
A12	38
A12	39
A12	40
A12	41
A12	42
A12	43
A12	44
A12	45
B1	1	MaSat	0.160503	-0.019348
B1	2	MaSat	0.199199	0.019348
B1	3	MaSat	0.221194	0.0413428
B1	4	MaSat	0.238023	0.0581717
B1	5	MaSat	0.251361	0.0715097
B1	6	MaSat	0.267503	0.0876521
B1	7	MaSat	0.295245	0.115394
B1	8	MaSat	0.341427	0.161576
B1	9	MaSat	0.424092	0.244241
B1	10	MaSat	0.560361	0.38051
B1	11	MaSat	0.783179	0.603328
B1	12	MaSat	1.07775	0.897901
B1	13	MaSat	1.38965	1.2098
B1	14	MaSat	1.72481	1.54495
B1	15	MaSat	1.98034	1.80049
B1	16	MaSat	2.19493	2.01508
B1	17	MaSat	2.36122	2.18137
B1	18	MaSat	2.48273	2.30287
B1	19	MaSat	2.55708	2.37723
B1	20	MaSat	2.60357	2.42372
B1	21	MaSat	2.63275	2.4529
B1	22	MaSat	2.65795	2.4781
B1	23	MaSat	2.67051	2.49066
B1	24	MaSat	2.67288	2.49303
B1	25	MaSat	2.67653	2.49668
B1	26	MaSat	2.68	2.50015
B1	27	MaSat	2.68184	2.50199
B1	28	MaSat	2.67981	2.49996
B1	29	MaSat	2.6831	2.50325
B1	30	MaSat	2.68655	2.5067
B1	31	MaSat	2.70069	2.52084
B1	32	MaSat	2.70268	2.52282
B1	33	MaSat	2.71687	2.53702
B1	34	MaSat	2.73013	2.55028
B1	35	MaSat	2.74553	2.56568
B1	36	MaSat	2.75422	2.57437
B1	37	MaSat	2.76747	2.58762
B1	38	MaSat	2.78392	2.60407
B1	39	MaSat	2.78689	2.60704
B1	40	MaSat	2.79961	2.61976
B1	41	MaSat	2.80087	2.62102
B1	42	MaSat	2.80781	2.62796
B1	43	MaSat	2.80789	2.62804
B1	44	MaSat	2.81126	2.63141
B1	45	MaSat	2.81223	2.63238
B2	1	MaSat	0.0896201	-0.0150866
B2	2	MaSat	0.119793	0.0150866
B2	3	MaSat	0.13198	0.0272733
B2	4	MaSat	0.142775	0.0380686
B2	5	MaSat	0.153472	0.0487654
B2	6	MaSat	0.168153	0.0634463
B2	7	MaSat	0.189039	0.0843324
B2	8	MaSat	0.226916	0.122209
B2	9	MaSat	0.295393	0.190686
B2	10	MaSat	0.420234	0.315527
B2	11	MaSat	0.6317	0.526993
B2	12	MaSat	0.920705	0.815998
B2	13	MaSat	1.24453	1.13983
B2	14	MaSat	1.60889	1.50418
B2	15	MaSat	1.89828	1.79358
B2	16	MaSat	2.151	2.04629
B2	17	MaSat	2.3453	2.2406
B2	18	MaSat	2.48277	2.37806
B2	19	MaSat	2.58341	2.4787
B2	20	MaSat	2.64166	2.53695
B2	21	MaSat	2.68508	2.58037
B2	22	MaSat	2.71388	2.60917
B2	23	MaSat	2.72969	2.62499
B2	24	MaSat	2.74453	2.63982
B2	25	MaSat	2.734	2.62929
B2	26	MaSat	2.74204	2.63734
B2	27	MaSat	2.74314	2.63843
B2	28	MaSat	2.72944	2.62474
B2	29	MaSat	2.72531	2.62061
B2	30	MaSat	2.72589	2.62118
B2	31	MaSat	2.72422	2.61952
B2	32	MaSat	2.72414	2.61944
B2	33	MaSat	2.72892	2.62422
B2	34	MaSat	2.7479	2.6432
B2	35	MaSat	2.74618	2.64147
B2	36	MaSat	2.76072	2.65602
B2	37	MaSat	2.77022	2.66551
B2	38	MaSat	2.7832	2.67849
B2	39	MaSat	2.7937	2.689
B2	40	MaSat	2.80582	2.70111
B2	41	MaSat	2.82081	2.71611
B2	42	MaSat	2.83151	2.7268
B2	43	MaSat	2.83578	2.73108
B2	44	MaSat	2.8425	2.7378
B2	45	MaSat	2.84551	2.7408
B3	1	MaSat	0.210712	-0.0162892
B3	2	MaSat	0.243291	0.0162892
B3	3	MaSat	0.259272	0.0322707
B3	4	MaSat	0.271579	0.0445781
B3	5	MaSat	0.284943	0.0579418
B3	6	MaSat	0.298754	0.0717528
B3	7	MaSat	0.326798	0.0997963
B3	8	MaSat	0.372063	0.145061
B3	9	MaSat	0.455552	0.22855
B3	10	MaSat	0.595306	0.368304
B3	11	MaSat	0.824455	0.597454
B3	12	MaSat	1.1348	0.907797
B3	13	MaSat	1.47118	1.24418
B3	14	MaSat	1.83255	1.60555
B3	15	MaSat	2.11566	1.88866
B3	16	MaSat	2.35366	2.12665
B3	17	MaSat	2.53569	2.30869
B3	18	MaSat	2.66591	2.43891
B3	19	MaSat	2.7433	2.5163
B3	20	MaSat	2.80245	2.57545
B3	21	MaSat	2.83572	2.60872
B3	22	MaSat	2.85962	2.63262
B3	23	MaSat	2.87354	2.64654
B3	24	MaSat	2.87713	2.65013
B3	25	MaSat	2.86549	2.63849
B3	26	MaSat	2.87593	2.64893
B3	27	MaSat	2.87024	2.64324
B3	28	MaSat	2.87156	2.64456
B3	29	MaSat	2.87922	2.65222
B3	30	MaSat	2.88399	2.65699
B3	31	MaSat	2.88625	2.65925
B3	32	MaSat	2.90223	2.67523
B3	33	MaSat	2.91167	2.68467
B3	34	MaSat	2.9266	2.69959
B3	35	MaSat	2.94513	2.71813
B3	36	MaSat	2.95649	2.72949
B3	37	MaSat	2.96614	2.73914
B3	38	MaSat	2.97916	2.75216
B3	39	MaSat	2.984	2.757
B3	40	MaSat	2.99242	2.76541
B3	41	MaSat	2.99904	2.77204
B3	42	MaSat	2.99871	2.77171
B3	43	MaSat	2.99377	2.76677
B3	44	MaSat	3.00593	2.77893
B3	45	MaSat	3.00496	2.77796
B4	1	GAPDH	0.208198	-0.0484825
B4	2	GAPDH	0.23023	-0.0255713
B4	3	GAPDH	0.240723	-0.0141994
B4	4	GAPDH	0.247824	-0.00621852
B4	5	GAPDH	0.251721	-0.00144234
B4	6	GAPDH	0.253361	0.00107735
B4	7	GAPDH	0.253721	0.0023173
B4	8	GAPDH	0.254323	0.00379841
B4	9	GAPDH	0.254716	0.00507055
B4	10	GAPDH	0.251657	0.00289176
B4	11	GAPDH	0.252653	0.00476689
B4	12	GAPDH	0.250707	0.00370047
B4	13	GAPDH	0.249323	0.00319644
B4	14	GAPDH	0.249089	0.00384105
B4	15	GAPDH	0.245804	0.00143642
B4	16	GAPDH	0.245936	0.00244699
B4	17	GAPDH	0.243261	0.000651771
B4	18	GAPDH	0.242896	0.00116629
B4	19	GAPDH	0.241483	0.000632853
B4	20	GAPDH	0.239139	-0.000831727
B4	21	GAPDH	0.236186	-0.00290539
B4	22	GAPDH	0.235695	-0.00251674
B4	23	GAPDH	0.236257	-0.00107534
B4	24	GAPDH	0.233405	-0.00304731
B4	25	GAPDH	0.232412	-0.00316153
B4	26	GAPDH	0.232042	-0.00265174
B4	27	GAPDH	0.234406	0.000591855
B4	28	GAPDH	0.233398	0.000463612
B4	29	GAPDH	0.242306	0.0102504
B4	30	GAPDH	0.252527	0.0213517
B4	31	GAPDH	0.273749	0.0434524
B4	32	GAPDH	0.314318	0.0849017
B4	33	GAPDH	0.379193	0.150655
B4	34	GAPDH	0.493314	0.265656
B4	35	GAPDH	0.647903	0.421125
B4	36	GAPDH	0.857953	0.632054
B4	37	GAPDH	1.09136	0.866341
B4	38	GAPDH	1.35832	1.13418
B4	39	GAPDH	1.5914	1.36814
B4	40	GAPDH	1.80586	1.58348
B4	41	GAPDH	1.98763	1.76613
B4	42	GAPDH	2.12919	1.90857
B4	43	GAPDH	2.24264	2.0229
B4	44	GAPDH	2.32187	2.103
B4	45	GAPDH	2.36859	2.1506
B5	1	GAPDH	0.281622	-0.047302
B5	2	GAPDH	0.303773	-0.0247426
B5	3	GAPDH	0.313726	-0.0143803
B5	4	GAPDH	0.320587	-0.0071098
B5	5	GAPDH	0.325807	-0.00148083
B5	6	GAPDH	0.326959	8.10242e-05
B5	7	GAPDH	0.328642	0.00217318
B5	8	GAPDH	0.329008	0.00294851
B5	9	GAPDH	0.330005	0.00435489
B5	10	GAPDH	0.328567	0.00332581
B5	11	GAPDH	0.33057	0.00573783
B5	12	GAPDH	0.330078	0.00565561
B5	13	GAPDH	0.32876	0.00474705
B5	14	GAPDH	0.328028	0.0044245
B5	15	GAPDH	0.324809	0.00161453
B5	16	GAPDH	0.323994	0.00120854
B5	17	GAPDH	0.324092	0.00171589
B5	18	GAPDH	0.32373	0.00176298
B5	19	GAPDH	0.321876	0.000318578
B5	20	GAPDH	0.320579	-0.000569739
B5	21	GAPDH	0.318212	-0.00252722
B5	22	GAPDH	0.317434	-0.0028962
B5	23	GAPDH	0.316703	-0.00321765
B5	24	GAPDH	0.316521	-0.00299028
B5	25	GAPDH	0.315984	-0.00311745
B5	26	GAPDH	0.31666	-0.00203232
B5	27	GAPDH	0.318536	0.000252894
B5	28	GAPDH	0.322109	0.00423523
B5	29	GAPDH	0.334158	0.0166932
B5	30	GAPDH	0.351721	0.0346652
B5	31	GAPDH	0.386322	0.0696758
B5	32	GAPDH	0.443292	0.127055
B5	33	GAPDH	0.540977	0.225149
B5	34	GAPDH	0.695047	0.379629
B5	35	GAPDH	0.896485	0.581475
B5	36	GAPDH	1.14765	0.833047
B5	37	GAPDH	1.40369	1.0895
B5	38	GAPDH	1.67649	1.3627
B5	39	GAPDH	1.89911	1.58574
B5	40	GAPDH	2.08296	1.77
B5	41	GAPDH	2.22505	1.9125
B5	42	GAPDH	2.31495	2.0028
B5	43	GAPDH	2.37319	2.06146
B5	44	GAPDH	2.4001	2.08878
B5	45	GAPDH	2.40756	2.09665
B6	1	GAPDH	0.2591	-0.0547053
B6	2	GAPDH	0.284163	-0.0291859
B6	3	GAPDH	0.295438	-0.0174552
B6	4	GAPDH	0.303845	-0.0085926
B6	5	GAPDH	0.30953	-0.00245197
B6	6	GAPDH	0.311885	0.000359551
B6	7	GAPDH	0.313605	0.00253527
B6	8	GAPDH	0.314659	0.00404506
B6	9	GAPDH	0.314495	0.00433629
B6	10	GAPDH	0.315111	0.00540849
B6	11	GAPDH	0.315123	0.00587678
B6	12	GAPDH	0.31436	0.00556967
B6	13	GAPDH	0.312568	0.00423271
B6	14	GAPDH	0.313394	0.00551469
B6	15	GAPDH	0.310513	0.00308976
B6	16	GAPDH	0.310742	0.00377406
B6	17	GAPDH	0.309474	0.00296189
B6	18	GAPDH	0.30792	0.0018646
B6	19	GAPDH	0.306443	0.000843067
B6	20	GAPDH	0.304132	-0.00101177
B6	21	GAPDH	0.302374	-0.00231448
B6	22	GAPDH	0.301714	-0.00251839
B6	23	GAPDH	0.300058	-0.0037182
B6	24	GAPDH	0.299286	-0.0040344
B6	25	GAPDH	0.298075	-0.00479048
B6	26	GAPDH	0.299292	-0.00311714
B6	27	GAPDH	0.299912	-0.00204172
B6	28	GAPDH	0.303132	0.00163449
B6	29	GAPDH	0.310204	0.00916217
B6	30	GAPDH	0.323578	0.0229922
B6	31	GAPDH	0.347568	0.0474378
B6	32	GAPDH	0.390182	0.0905076
B6	33	GAPDH	0.463971	0.164753
B6	34	GAPDH	0.588774	0.290011
B6	35	GAPDH	0.759737	0.46143
B6	36	GAPDH	0.9914	0.693549
B6	37	GAPDH	1.24837	0.950974
B6	38	GAPDH	1.54391	1.24697
B6	39	GAPDH	1.7979	1.50142
B6	40	GAPDH	2.02822	1.73219
B6	41	GAPDH	2.21415	1.91858
B6	42	GAPDH	2.35274	2.05763
B6	43	GAPDH	2.45564	2.16097
B6	44	GAPDH	2.51834	2.22414
B6	45	GAPDH	2.54485	2.2511
B7	1
B7	2
B7	3
B7	4
B7	5
B7	6
B7	7
B7	8
B7	9
B7	10
B7	11
B7	12
B7	13
B7	14
B7	15
B7	16
B7	17
B7	18
B7	19
B7	20
B7	21
B7	22
B7	23
B7	24
B7	25
B7	26
B7	27
B7	28
B7	29
B7	30
B7	31
B7	32
B7	33
B7	34
B7	35
B7	36
B7	37
B7	38
B7	39
B7	40
B7	41
B7	42
B7	43
B7	44
B7	45
B8	1
B8	2
B8	3
B8	4
B8	5
B8	6
B8	7
B8	8
B8	9
B8	10
B8	11
B8	12
B8	13
B8	14
B8	15
B8	16
B8	17
B8	18
B8	19
B8	20
B8	21
B8	22
B8	23
B8	24
B8	25
B8	26
B8	27
B8	28
B8	29
B8	30
B8	31
B8	32
B8	33
B8	34
B8	35
B8	36
B8	37
B8	38
B8	39
B8	40
B8	41
B8	42
B8	43
B8	44
B8	45
B9	1
B9	2
B9	3
B9	4
B9	5
B9	6
B9	7
B9	8
B9	9
B9	10
B9	11
B9	12
B9	13
B9	14
B9	15
B9	16
B9	17
B9	18
B9	19
B9	20
B9	21
B9	22
B9	23
B9	24
B9	25
B9	26
B9	27
B9	28
B9	29
B9	30
B9	31
B9	32
B9	33
B9	34
B9	35
B9	36
B9	37
B9	38
B9	39
B9	40
B9	41
B9	42
B9	43
B9	44
B9	45
B10	1
B10	2
B10	3
B10	4
B10	5
B10	6
B10	7
B10	8
B10	9
B10	10
B10	11
B10	12
B10	13
B10	14
B10	15
B10	16
B10	17
B10	18
B10	19
B10	20
B10	21
B10	22
B10	23
B10	24
B10	25
B10	26
B10	27
B10	28
B10	29
B10	30
B10	31
B10	32
B10	33
B10	34
B10	35
B10	36
B10	37
B10	38
B10	39
B10	40
B10	41
B10	42
B10	43
B10	44
B10	45
B11	1
B11	2
B11	3
B11	4
B11	5
B11	6
B11	7
B11	8
B11	9
B11	10
B11	11
B11	12
B11	13
B11	14
B11	15
B11	16
B11	17
B11	18
B11	19
B11	20
B11	21
B11	22
B11	23
B11	24
B11	25
B11	26
B11	27
B11	28
B11	29
B11	30
B11	31
B11	32
B11	33
B11	34
B11	35
B11	36
B11	37
B11	38
B11	39
B11	40
B11	41
B11	42
B11	43
B11	44
B11	45
B12	1
B12	2
B12	3
B12	4
B12	5
B12	6
B12	7
B12	8
B12	9
B12	10
B12	11
B12	12
B12	13
B12	14
B12	15
B12	16
B12	17
B12	18
B12	19
B12	20
B12	21
B12	22
B12	23
B12	24
B12	25
B12	26
B12	27
B12	28
B12	29
B12	30
B12	31
B12	32
B12	33
B12	34
B12	35
B12	36
B12	37
B12	38
B12	39
B12	40
B12	41
B12	42
B12	43
B12	44
B12	45
C1	1	MaSat	0.078009	-0.0197964
C1	2	MaSat	0.117602	0.0197964
C1	3	MaSat	0.139999	0.042194
C1	4	MaSat	0.151441	0.0536355
C1	5	MaSat	0.166318	0.0685127
C1	6	MaSat	0.180162	0.0823567
C1	7	MaSat	0.206915	0.10911
C1	8	MaSat	0.252454	0.154649
C1	9	MaSat	0.333319	0.235513
C1	10	MaSat	0.46854	0.370735
C1	11	MaSat	0.695495	0.597689
C1	12	MaSat	1.00513	0.907328
C1	13	MaSat	1.34337	1.24557
C1	14	MaSat	1.715	1.61719
C1	15	MaSat	2.00421	1.9064
C1	16	MaSat	2.24816	2.15035
C1	17	MaSat	2.44083	2.34302
C1	18	MaSat	2.56943	2.47163
C1	19	MaSat	2.65136	2.55356
C1	20	MaSat	2.70614	2.60834
C1	21	MaSat	2.73859	2.64078
C1	22	MaSat	2.77211	2.67431
C1	23	MaSat	2.77551	2.67771
C1	24	MaSat	2.77867	2.68086
C1	25	MaSat	2.77984	2.68204
C1	26	MaSat	2.77989	2.68209
C1	27	MaSat	2.77479	2.67699
C1	28	MaSat	2.78068	2.68288
C1	29	MaSat	2.78401	2.6862
C1	30	MaSat	2.78953	2.69172
C1	31	MaSat	2.78834	2.69053
C1	32	MaSat	2.80238	2.70457
C1	33	MaSat	2.81365	2.71584
C1	34	MaSat	2.83563	2.73782
C1	35	MaSat	2.84559	2.74779
C1	36	MaSat	2.864	2.7662
C1	37	MaSat	2.86997	2.77217
C1	38	MaSat	2.88216	2.78435
C1	39	MaSat	2.89291	2.7951
C1	40	MaSat	2.89524	2.79743
C1	41	MaSat	2.91217	2.81436
C1	42	MaSat	2.91286	2.81505
C1	43	MaSat	2.91709	2.81929
C1	44	MaSat	2.92109	2.82329
C1	45	MaSat	2.91839	2.82059
C2	1	MaSat	0.116808	-0.0153984
C2	2	MaSat	0.147605	0.0153984
C2	3	MaSat	0.165804	0.0335979
C2	4	MaSat	0.176299	0.0440927
C2	5	MaSat	0.189063	0.0568564
C2	6	MaSat	0.204171	0.0719647
C2	7	MaSat	0.230297	0.0980909
C2	8	MaSat	0.277252	0.145046
C2	9	MaSat	0.358962	0.226756
C2	10	MaSat	0.494275	0.362069
C2	11	MaSat	0.71916	0.586954
C2	12	MaSat	1.0341	0.901896
C2	13	MaSat	1.37794	1.24574
C2	14	MaSat	1.75853	1.62633
C2	15	MaSat	2.05927	1.92706
C2	16	MaSat	2.31238	2.18017
C2	17	MaSat	2.51488	2.38267
C2	18	MaSat	2.65811	2.5259
C2	19	MaSat	2.74102	2.60881
C2	20	MaSat	2.80637	2.67417
C2	21	MaSat	2.83705	2.70484
C2	22	MaSat	2.86808	2.73587
C2	23	MaSat	2.88062	2.74841
C2	24	MaSat	2.87992	2.74771
C2	25	MaSat	2.88547	2.75326
C2	26	MaSat	2.87849	2.74628
C2	27	MaSat	2.87567	2.74346
C2	28	MaSat	2.87837	2.74616
C2	29	MaSat	2.8843	2.75209
C2	30	MaSat	2.88472	2.75252
C2	31	MaSat	2.88828	2.75608
C2	32	MaSat	2.89378	2.76157
C2	33	MaSat	2.9032	2.77099
C2	34	MaSat	2.91659	2.78439
C2	35	MaSat	2.93027	2.79807
C2	36	MaSat	2.94956	2.81735
C2	37	MaSat	2.95504	2.82284
C2	38	MaSat	2.97589	2.84368
C2	39	MaSat	2.9831	2.85089
C2	40	MaSat	2.98968	2.85747
C2	41	MaSat	3.00197	2.86977
C2	42	MaSat	3.00345	2.87124
C2	43	MaSat	3.01298	2.88077
C2	44	MaSat	3.01479	2.88258
C2	45	MaSat	3.01824	2.88603
C3	1	MaSat	0.0662344	-0.0153686
C3	2	MaSat	0.0969716	0.0153686
C3	3	MaSat	0.115245	0.0336419
C3	4	MaSat	0.127465	0.0458616
C3	5	MaSat	0.138902	0.0572987
C3	6	MaSat	0.158415	0.0768119
C3	7	MaSat	0.179951	0.0983478
C3	8	MaSat	0.225752	0.144149
C3	9	MaSat	0.307797	0.226194
C3	10	MaSat	0.439163	0.35756
C3	11	MaSat	0.66637	0.584767
C3	12	MaSat	0.978116	0.896513
C3	13	MaSat	1.32286	1.24126
C3	14	MaSat	1.69527	1.61367
C3	15	MaSat	1.99215	1.91054
C3	16	MaSat	2.24023	2.15862
C3	17	MaSat	2.43368	2.35207
C3	18	MaSat	2.57059	2.48898
C3	19	MaSat	2.65746	2.57586
C3	20	MaSat	2.71558	2.63398
C3	21	MaSat	2.74776	2.66615
C3	22	MaSat	2.7746	2.693
C3	23	MaSat	2.78544	2.70384
C3	24	MaSat	2.78891	2.70731
C3	25	MaSat	2.7878	2.70619
C3	26	MaSat	2.79168	2.71007
C3	27	MaSat	2.78668	2.70507
C3	28	MaSat	2.78103	2.69943
C3	29	MaSat	2.78772	2.70612
C3	30	MaSat	2.78808	2.70648
C3	31	MaSat	2.79325	2.71165
C3	32	MaSat	2.80195	2.72035
C3	33	MaSat	2.8083	2.7267
C3	34	MaSat	2.82243	2.74083
C3	35	MaSat	2.84021	2.75861
C3	36	MaSat	2.8549	2.7733
C3	37	MaSat	2.86341	2.7818
C3	38	MaSat	2.87583	2.79423
C3	39	MaSat	2.88423	2.80263
C3	40	MaSat	2.89182	2.81022
C3	41	MaSat	2.902	2.8204
C3	42	MaSat	2.9054	2.8238
C3	43	MaSat	2.91445	2.83285
C3	44	MaSat	2.91565	2.83404
C3	45	MaSat	2.91832	2.83672
C4	1	GAPDH	0.220485	-0.0519471
C4	2	GAPDH	0.246464	-0.0258268
C4	3	GAPDH	0.259328	-0.0128202
C4	4	GAPDH	0.266433	-0.00557278
C4	5	GAPDH	0.270597	-0.00126745
C4	6	GAPDH	0.271649	-7.25361e-05
C4	7	GAPDH	0.273412	0.00183254
C4	8	GAPDH	0.274781	0.00334282
C4	9	GAPDH	0.274016	0.00272024
C4	10	GAPDH	0.273752	0.00259885
C4	11	GAPDH	0.274721	0.00370913
C4	12	GAPDH	0.27602	0.00515072
C4	13	GAPDH	0.275117	0.00438965
C4	14	GAPDH	0.274877	0.00429204
C4	15	GAPDH	0.273695	0.00325181
C4	16	GAPDH	0.272787	0.00248549
C4	17	GAPDH	0.272251	0.00209171
C4	18	GAPDH	0.271792	0.00177541
C4	19	GAPDH	0.269546	-0.000328794
C4	20	GAPDH	0.268482	-0.00125038
C4	21	GAPDH	0.266062	-0.00352889
C4	22	GAPDH	0.266577	-0.00287105
C4	23	GAPDH	0.265987	-0.00331991
C4	24	GAPDH	0.265642	-0.00352284
C4	25	GAPDH	0.265289	-0.00373328
C4	26	GAPDH	0.266356	-0.00252382
C4	27	GAPDH	0.2675	-0.00123837
C4	28	GAPDH	0.273006	0.00440988
C4	29	GAPDH	0.282057	0.0136031
C4	30	GAPDH	0.300742	0.0324302
C4	31	GAPDH	0.332907	0.064737
C4	32	GAPDH	0.390856	0.122828
C4	33	GAPDH	0.488434	0.220549
C4	34	GAPDH	0.644824	0.37708
C4	35	GAPDH	0.852474	0.584872
C4	36	GAPDH	1.11806	0.850596
C4	37	GAPDH	1.39653	1.12921
C4	38	GAPDH	1.68853	1.42135
C4	39	GAPDH	1.92552	1.65848
C4	40	GAPDH	2.12484	1.85795
C4	41	GAPDH	2.2748	2.00805
C4	42	GAPDH	2.3692	2.10259
C4	43	GAPDH	2.43547	2.16901
C4	44	GAPDH	2.4708	2.20447
C4	45	GAPDH	2.47637	2.21019
C5	1	GAPDH	0.213092	-0.056011
C5	2	GAPDH	0.239462	-0.0290519
C5	3	GAPDH	0.254235	-0.0136906
C5	4	GAPDH	0.260345	-0.00699249
C5	5	GAPDH	0.266095	-0.000653685
C5	6	GAPDH	0.267122	0.000962135
C5	7	GAPDH	0.26948	0.00390839
C5	8	GAPDH	0.269082	0.0040985
C5	9	GAPDH	0.268909	0.00451403
C5	10	GAPDH	0.267242	0.00343599
C5	11	GAPDH	0.266647	0.00342898
C5	12	GAPDH	0.267175	0.00454528
C5	13	GAPDH	0.265093	0.00305228
C5	14	GAPDH	0.264492	0.00303913
C5	15	GAPDH	0.263679	0.00281534
C5	16	GAPDH	0.2606	0.000324164
C5	17	GAPDH	0.261657	0.00196994
C5	18	GAPDH	0.259934	0.000835896
C5	19	GAPDH	0.25634	-0.00217045
C5	20	GAPDH	0.256769	-0.00115303
C5	21	GAPDH	0.255109	-0.00222368
C5	22	GAPDH	0.254064	-0.0026807
C5	23	GAPDH	0.253769	-0.00238745
C5	24	GAPDH	0.252057	-0.00351079
C5	25	GAPDH	0.252647	-0.0023324
C5	26	GAPDH	0.252395	-0.00199531
C5	27	GAPDH	0.253605	-0.000197341
C5	28	GAPDH	0.256272	0.00305791
C5	29	GAPDH	0.261055	0.00842971
C5	30	GAPDH	0.273027	0.0209906
C5	31	GAPDH	0.293579	0.0421305
C5	32	GAPDH	0.331671	0.0808109
C5	33	GAPDH	0.397486	0.147215
C5	34	GAPDH	0.508609	0.258926
C5	35	GAPDH	0.669878	0.420783
C5	36	GAPDH	0.894383	0.645877
C5	37	GAPDH	1.15156	0.90364
C5	38	GAPDH	1.45512	1.2078
C5	39	GAPDH	1.71873	1.47199
C5	40	GAPDH	1.9598	1.71365
C5	41	GAPDH	2.15203	1.90647
C5	42	GAPDH	2.29222	2.04724
C5	43	GAPDH	2.3914	2.14701
C5	44	GAPDH	2.45484	2.21104
C5	45	GAPDH	2.48337	2.24016
C6	1	GAPDH	0.187464	-0.0505687
C6	2	GAPDH	0.210477	-0.0270563
C6	3	GAPDH	0.223026	-0.0140081
C6	4	GAPDH	0.23018	-0.00635378
C6	5	GAPDH	0.234633	-0.00140116
C6	6	GAPDH	0.236315	0.000779899
C6	7	GAPDH	0.238194	0.00315904
C6	8	GAPDH	0.237239	0.00270303
C6	9	GAPDH	0.239086	0.00505003
C6	10	GAPDH	0.236691	0.00315401
C6	11	GAPDH	0.237167	0.00413003
C6	12	GAPDH	0.237673	0.00513519
C6	13	GAPDH	0.235479	0.00344122
C6	14	GAPDH	0.234861	0.00332267
C6	15	GAPDH	0.234023	0.00298421
C6	16	GAPDH	0.231842	0.00130295
C6	17	GAPDH	0.231776	0.00173658
C6	18	GAPDH	0.230682	0.00114221
C6	19	GAPDH	0.228985	-5.55069e-05
C6	20	GAPDH	0.227359	-0.0011811
C6	21	GAPDH	0.22483	-0.00321116
C6	22	GAPDH	0.224592	-0.00294977
C6	23	GAPDH	0.224468	-0.00257422
C6	24	GAPDH	0.223206	-0.00333601
C6	25	GAPDH	0.222754	-0.00328896
C6	26	GAPDH	0.223474	-0.00206949
C6	27	GAPDH	0.224565	-0.000478244
C6	28	GAPDH	0.22741	0.00286645
C6	29	GAPDH	0.235038	0.0109937
C6	30	GAPDH	0.249056	0.0255109
C6	31	GAPDH	0.27379	0.0507446
C6	32	GAPDH	0.319109	0.0965634
C6	33	GAPDH	0.396266	0.17422
C6	34	GAPDH	0.526247	0.304701
C6	35	GAPDH	0.70963	0.488584
C6	36	GAPDH	0.954463	0.733916
C6	37	GAPDH	1.22965	1.0096
C6	38	GAPDH	1.53436	1.31481
C6	39	GAPDH	1.79467	1.57562
C6	40	GAPDH	2.01505	1.79651
C6	41	GAPDH	2.18991	1.97186
C6	42	GAPDH	2.30911	2.09156
C6	43	GAPDH	2.38898	2.17193
C6	44	GAPDH	2.4323	2.21575
C6	45	GAPDH	2.45013	2.23408
C7	1
C7	2
C7	3
C7	4
C7	5
C7	6
C7	7
C7	8
C7	9
C7	10
C7	11
C7	12
C7	13
C7	14
C7	15
C7	16
C7	17
C7	18
C7	19
C7	20
C7	21
C7	22
C7	23
C7	24
C7	25
C7	26
C7	27
C7	28
C7	29
C7	30
C7	31
C7	32
C7	33
C7	34
C7	35
C7	36
C7	37
C7	38
C7	39
C7	40
C7	41
C7	42
C7	43
C7	44
C7	45
C8	1
C8	2
C8	3
C8	4
C8	5
C8	6
C8	7
C8	8
C8	9
C8	10
C8	11
C8	12
C8	13
C8	14
C8	15
C8	16
C8	17
C8	18
C8	19
C8	20
C8	21
C8	22
C8	23
C8	24
C8	25
C8	26
C8	27
C8	28
C8	29
C8	30
C8	31
C8	32
C8	33
C8	34
C8	35
C8	36
C8	37
C8	38
C8	39
C8	40
C8	41
C8	42
C8	43
C8	44
C8	45
C9	1
C9	2
C9	3
C9	4
C9	5
C9	6
C9	7
C9	8
C9	9
C9	10
C9	11
C9	12
C9	13
C9	14
C9	15
C9	16
C9	17
C9	18
C9	19
C9	20
C9	21
C9	22
C9	23
C9	24
C9	25
C9	26
C9	27
C9	28
C9	29
C9	30
C9	31
C9	32
C9	33
C9	34
C9	35
C9	36
C9	37
C9	38
C9	39
C9	40
C9	41
C9	42
C9	43
C9	44
C9	45
C10	1
C10	2
C10	3
C10	4
C10	5
C10	6
C10	7
C10	8
C10	9
C10	10
C10	11
C10	12
C10	13
C10	14
C10	15
C10	16
C10	17
C10	18
C10	19
C10	20
C10	21
C10	22
C10	23
C10	24
C10	25
C10	26
C10	27
C10	28
C10	29
C10	30
C10	31
C10	32
C10	33
C10	34
C10	35
C10	36
C10	37
C10	38
C10	39
C10	40
C10	41
C10	42
C10	43
C10	44
C10	45
C11	1
C11	2
C11	3
C11	4
C11	5
C11	6
C11	7
C11	8
C11	9
C11	10
C11	11
C11	12
C11	13
C11	14
C11	15
C11	16
C11	17
C11	18
C11	19
C11	20
C11	21
C11	22
C11	23
C11	24
C11	25
C11	26
C11	27
C11	28
C11	29
C11	30
C11	31
C11	32
C11	33
C11	34
C11	35
C11	36
C11	37
C11	38
C11	39
C11	40
C11	41
C11	42
C11	43
C11	44
C11	45
C12	1
C12	2
C12	3
C12	4
C12	5
C12	6
C12	7
C12	8
C12	9
C12	10
C12	11
C12	12
C12	13
C12	14
C12	15
C12	16
C12	17
C12	18
C12	19
C12	20
C12	21
C12	22
C12	23
C12	24
C12	25
C12	26
C12	27
C12	28
C12	29
C12	30
C12	31
C12	32
C12	33
C12	34
C12	35
C12	36
C12	37
C12	38
C12	39
C12	40
C12	41
C12	42
C12	43
C12	44
C12	45
D1	1	MaSat	2.40039	-0.0948163
D1	2	MaSat	2.47249	-0.0367401
D1	3	MaSat	2.51504	-0.0082159
D1	4	MaSat	2.53549	-0.0017931
D1	5	MaSat	2.56199	0.0106779
D1	6	MaSat	2.57247	0.00713147
D1	7	MaSat	2.57812	-0.00124723
D1	8	MaSat	2.59004	-0.00335075
D1	9	MaSat	2.60422	-0.00320241
D1	10	MaSat	2.61087	-0.0105738
D1	11	MaSat	2.63521	-0.000260481
D1	12	MaSat	2.66194	0.0124368
D1	13	MaSat	2.69737	0.033838
D1	14	MaSat	2.76347	0.0859129
D1	15	MaSat	2.82951	0.137927
D1	16	MaSat	2.91081	0.205194
D1	17	MaSat	2.98673	0.267096
D1	18	MaSat	3.0554	0.321732
D1	19	MaSat	3.09755	0.349857
D1	20	MaSat	3.13723	0.375507
D1	21	MaSat	3.15159	0.375844
D1	22	MaSat	3.18196	0.392187
D1	23	MaSat	3.18729	0.383487
D1	24	MaSat	3.19554	0.377709
D1	25	MaSat	3.19132	0.359459
D1	26	MaSat	3.19808	0.352195
D1	27	MaSat	3.19217	0.332254
D1	28	MaSat	3.20111	0.327171
D1	29	MaSat	3.19665	0.308683
D1	30	MaSat	3.20381	0.301815
D1	31	MaSat	3.19909	0.283066
D1	32	MaSat	3.19799	0.267941
D1	33	MaSat	3.19542	0.251347
D1	34	MaSat	3.19952	0.241412
D1	35	MaSat	3.18993	0.217797
D1	36	MaSat	3.18589	0.199729
D1	37	MaSat	3.17301	0.172829
D1	38	MaSat	3.1684	0.154184
D1	39	MaSat	3.15688	0.12864
D1	40	MaSat	3.1462	0.103934
D1	41	MaSat	3.14911	0.0928161
D1	42	MaSat	3.13565	0.0653322
D1	43	MaSat	3.13528	0.0509322
D1	44	MaSat	3.1282	0.0298246
D1	45	MaSat	3.12137	0.00896777
D2	1	MaSat	2.50721	-0.085288
D2	2	MaSat	2.58614	-0.0183092
D2	3	MaSat	2.61629	-0.000106516
D2	4	MaSat	2.62474	-0.00360946
D2	5	MaSat	2.64415	0.00385031
D2	6	MaSat	2.65318	0.000928867
D2	7	MaSat	2.66577	0.00156177
D2	8	MaSat	2.67353	-0.00262497
D2	9	MaSat	2.68165	-0.00645741
D2	10	MaSat	2.69458	-0.00548166
D2	11	MaSat	2.7213	0.00928278
D2	12	MaSat	2.74963	0.0256592
D2	13	MaSat	2.78389	0.0479672
D2	14	MaSat	2.85874	0.110866
D2	15	MaSat	2.93575	0.175922
D2	16	MaSat	3.02019	0.248417
D2	17	MaSat	3.11222	0.328497
D2	18	MaSat	3.18622	0.39054
D2	19	MaSat	3.22785	0.42022
D2	20	MaSat	3.27192	0.452335
D2	21	MaSat	3.29221	0.460677
D2	22	MaSat	3.32166	0.478171
D2	23	MaSat	3.33248	0.477043
D2	24	MaSat	3.33178	0.464391
D2	25	MaSat	3.34076	0.461416
D2	26	MaSat	3.33453	0.443231
D2	27	MaSat	3.33514	0.431888
D2	28	MaSat	3.3383	0.423104
D2	29	MaSat	3.3441	0.416951
D2	30	MaSat	3.33937	0.400271
D2	31	MaSat	3.34101	0.389954
D2	32	MaSat	3.33706	0.374051
D2	33	MaSat	3.33845	0.363492
D2	34	MaSat	3.33371	0.346799
D2	35	MaSat	3.32419	0.325325
D2	36	MaSat	3.3223	0.311487
D2	37	MaSat	3.30662	0.283851
D2	38	MaSat	3.30998	0.275262
D2	39	MaSat	3.29378	0.247106
D2	40	MaSat	3.28468	0.226052
D2	41	MaSat	3.28114	0.210566
D2	42	MaSat	3.2729	0.190373
D2	43	MaSat	3.26721	0.172729
D2	44	MaSat	3.26358	0.157148
D2	45	MaSat	3.25324	0.134856
D3	1	MaSat	2.45591	-0.0713238
D3	2	MaSat	2.52442	-0.0159166
D3	3	MaSat	2.54733	-0.00610382
D3	4	MaSat	2.56674	0.000202996
D3	5	MaSat	2.58458	0.00493339
D3	6	MaSat	2.5988	0.00605222
D3	7	MaSat	2.60499	-0.000857455
D3	8	MaSat	2.61838	-0.000567368
D3	9	MaSat	2.6284	-0.00365996
D3	10	MaSat	2.62854	-0.0166167
D3	11	MaSat	2.65214	-0.00612249
D3	12	MaSat	2.68193	0.0105646
D3	13	MaSat	2.71533	0.0308666
D3	14	MaSat	2.78761	0.0900389
D3	15	MaSat	2.85681	0.146142
D3	16	MaSat	2.94373	0.219959
D3	17	MaSat	3.034	0.297122
D3	18	MaSat	3.10624	0.356261
D3	19	MaSat	3.15728	0.394194
D3	20	MaSat	3.18897	0.412783
D3	21	MaSat	3.20801	0.418718
D3	22	MaSat	3.24038	0.437987
D3	23	MaSat	3.24693	0.43143
D3	24	MaSat	3.25478	0.426186
D3	25	MaSat	3.26617	0.424465
D3	26	MaSat	3.25832	0.403512
D3	27	MaSat	3.27381	0.405902
D3	28	MaSat	3.26466	0.383647
D3	29	MaSat	3.2632	0.369088
D3	30	MaSat	3.26237	0.355153
D3	31	MaSat	3.26243	0.342109
D3	32	MaSat	3.25819	0.324768
D3	33	MaSat	3.2568	0.310274
D3	34	MaSat	3.25847	0.29884
D3	35	MaSat	3.25402	0.281293
D3	36	MaSat	3.2477	0.261864
D3	37	MaSat	3.23419	0.235254
D3	38	MaSat	3.22907	0.217029
D3	39	MaSat	3.21883	0.193694
D3	40	MaSat	3.21206	0.173816
D3	41	MaSat	3.20548	0.154129
D3	42	MaSat	3.20307	0.138618
D3	43	MaSat	3.20758	0.130029
D3	44	MaSat	3.1911	0.100442
D3	45	MaSat	3.17907	0.0753116
D4	1	GAPDH	2.48295	-0.0842566
D4	2	GAPDH	2.55036	-0.0243184
D4	3	GAPDH	2.57993	-0.00221242
D4	4	GAPDH	2.58509	-0.00452077
D4	5	GAPDH	2.60199	0.00491013
D4	6	GAPDH	2.60614	0.00158326
D4	7	GAPDH	2.61864	0.00661963
D4	8	GAPDH	2.62383	0.00434061
D4	9	GAPDH	2.62428	-0.00267507
D4	10	GAPDH	2.62634	-0.00809097
D4	11	GAPDH	2.63693	-0.00496791
D4	12	GAPDH	2.65143	0.00206904
D4	13	GAPDH	2.65383	-0.00300282
D4	14	GAPDH	2.67006	0.00576099
D4	15	GAPDH	2.67196	0.000186304
D4	16	GAPDH	2.68151	0.00227273
D4	17	GAPDH	2.70376	0.0170514
D4	18	GAPDH	2.72208	0.0279059
D4	19	GAPDH	2.73833	0.0366876
D4	20	GAPDH	2.77231	0.0631933
D4	21	GAPDH	2.80481	0.0882256
D4	22	GAPDH	2.86928	0.145231
D4	23	GAPDH	2.93022	0.1987
D4	24	GAPDH	2.99741	0.258425
D4	25	GAPDH	3.06692	0.320466
D4	26	GAPDH	3.14316	0.389235
D4	27	GAPDH	3.1953	0.433902
D4	28	GAPDH	3.26867	0.49981
D4	29	GAPDH	3.31204	0.53571
D4	30	GAPDH	3.38007	0.596266
D4	31	GAPDH	3.42028	0.629013
D4	32	GAPDH	3.45522	0.656479
D4	33	GAPDH	3.49147	0.685259
D4	34	GAPDH	3.52178	0.708109
D4	35	GAPDH	3.54641	0.725268
D4	36	GAPDH	3.5785	0.749891
D4	37	GAPDH	3.59028	0.754202
D4	38	GAPDH	3.63072	0.787166
D4	39	GAPDH	3.62807	0.777046
D4	40	GAPDH	3.64351	0.785024
D4	41	GAPDH	3.65779	0.791835
D4	42	GAPDH	3.66383	0.790402
D4	43	GAPDH	3.66994	0.789046
D4	44	GAPDH	3.68152	0.793161
D4	45	GAPDH	3.69378	0.79795
D5	1	GAPDH	2.41874	-0.0918706
D5	2	GAPDH	2.48716	-0.02912
D5	3	GAPDH	2.51894	-0.00301629
D5	4	GAPDH	2.5212	-0.00642043
D5	5	GAPDH	2.53838	0.00509422
D5	6	GAPDH	2.54478	0.00582259
D5	7	GAPDH	2.5483	0.00367419
D5	8	GAPDH	2.55461	0.00431315
D5	9	GAPDH	2.5548	-0.00115714
D5	10	GAPDH	2.55572	-0.0059093
D5	11	GAPDH	2.56473	-0.00257145
D5	12	GAPDH	2.57362	0.000655301
D5	13	GAPDH	2.57028	-0.0083586
D5	14	GAPDH	2.58972	0.00541555
D5	15	GAPDH	2.59243	0.0024582
D5	16	GAPDH	2.59943	0.00378714
D5	17	GAPDH	2.6138	0.012488
D5	18	GAPDH	2.63527	0.0282896
D5	19	GAPDH	2.64699	0.0343462
D5	20	GAPDH	2.67264	0.0543299
D5	21	GAPDH	2.6963	0.0723155
D5	22	GAPDH	2.74972	0.120071
D5	23	GAPDH	2.80566	0.170338
D5	24	GAPDH	2.86322	0.222232
D5	25	GAPDH	2.93148	0.284827
D5	26	GAPDH	3.00647	0.354146
D5	27	GAPDH	3.06734	0.409352
D5	28	GAPDH	3.14038	0.476721
D5	29	GAPDH	3.19731	0.527982
D5	30	GAPDH	3.25847	0.58347
D5	31	GAPDH	3.30354	0.622871
D5	32	GAPDH	3.34398	0.657641
D5	33	GAPDH	3.3871	0.695094
D5	34	GAPDH	3.42721	0.729542
D5	35	GAPDH	3.45313	0.74979
D5	36	GAPDH	3.48155	0.772545
D5	37	GAPDH	3.50227	0.787591
D5	38	GAPDH	3.53442	0.814072
D5	39	GAPDH	3.54212	0.816101
D5	40	GAPDH	3.55288	0.821196
D5	41	GAPDH	3.56959	0.832243
D5	42	GAPDH	3.57794	0.834924
D5	43	GAPDH	3.57841	0.829725
D5	44	GAPDH	3.59294	0.838587
D5	45	GAPDH	3.59656	0.836539
D6	1	GAPDH	2.45688	-0.075239
D6	2	GAPDH	2.5298	-0.00961986
D6	3	GAPDH	2.54814	0.00140831
D6	4	GAPDH	2.55033	-0.00370898
D6	5	GAPDH	2.56812	0.00676892
D6	6	GAPDH	2.57355	0.00489125
D6	7	GAPDH	2.5817	0.00573108
D6	8	GAPDH	2.58651	0.00323425
D6	9	GAPDH	2.58947	-0.00111177
D6	10	GAPDH	2.5916	-0.00628867
D6	11	GAPDH	2.60021	-0.00499012
D6	12	GAPDH	2.61003	-0.00247564
D6	13	GAPDH	2.61302	-0.00679733
D6	14	GAPDH	2.62674	-0.000382084
D6	15	GAPDH	2.62772	-0.00671269
D6	16	GAPDH	2.63358	-0.0081655
D6	17	GAPDH	2.64779	-0.00126435
D6	18	GAPDH	2.65958	0.00322519
D6	19	GAPDH	2.66902	0.00535034
D6	20	GAPDH	2.68226	0.0112878
D6	21	GAPDH	2.6847	0.00642012
D6	22	GAPDH	2.71978	0.0341884
D6	23	GAPDH	2.74646	0.053556
D6	24	GAPDH	2.78428	0.0840741
D6	25	GAPDH	2.83056	0.123048
D6	26	GAPDH	2.88971	0.174888
D6	27	GAPDH	2.94728	0.225146
D6	28	GAPDH	3.00956	0.280119
D6	29	GAPDH	3.08053	0.343781
D6	30	GAPDH	3.14579	0.401734
D6	31	GAPDH	3.20467	0.4533
D6	32	GAPDH	3.26003	0.501357
D6	33	GAPDH	3.30856	0.542577
D6	34	GAPDH	3.36361	0.590318
D6	35	GAPDH	3.39712	0.616519
D6	36	GAPDH	3.4348	0.646895
D6	37	GAPDH	3.45797	0.662749
D6	38	GAPDH	3.48983	0.687308
D6	39	GAPDH	3.50717	0.697337
D6	40	GAPDH	3.5229	0.705756
D6	41	GAPDH	3.53564	0.711185
D6	42	GAPDH	3.54318	0.711424
D6	43	GAPDH	3.55368	0.71461
D6	44	GAPDH	3.55963	0.713253
D6	45	GAPDH	3.55912	0.705433
D7	1
D7	2
D7	3
D7	4
D7	5
D7	6
D7	7
D7	8
D7	9
D7	10
D7	11
D7	12
D7	13
D7	14
D7	15
D7	16
D7	17
D7	18
D7	19
D7	20
D7	21
D7	22
D7	23
D7	24
D7	25
D7	26
D7	27
D7	28
D7	29
D7	30
D7	31
D7	32
D7	33
D7	34
D7	35
D7	36
D7	37
D7	38
D7	39
D7	40
D7	41
D7	42
D7	43
D7	44
D7	45
D8	1
D8	2
D8	3
D8	4
D8	5
D8	6
D8	7
D8	8
D8	9
D8	10
D8	11
D8	12
D8	13
D8	14
D8	15
D8	16
D8	17
D8	18
D8	19
D8	20
D8	21
D8	22
D8	23
D8	24
D8	25
D8	26
D8	27
D8	28
D8	29
D8	30
D8	31
D8	32
D8	33
D8	34
D8	35
D8	36
D8	37
D8	38
D8	39
D8	40
D8	41
D8	42
D8	43
D8	44
D8	45
D9	1
D9	2
D9	3
D9	4
D9	5
D9	6
D9	7
D9	8
D9	9
D9	10
D9	11
D9	12
D9	13
[truncated: 2,327 more rows]

## Sheet: BioGroup Analysis Result
Block Type	96well
Chemistry	SYBR_GREEN
Experiment File Name	D:\Applied Biosystems\StepOne Software v2.2.2\experiments\Major satellite RNA.eds
Experiment Run End Time	2025-01-16 18:15:17 PM CET
Instrument Type	steponeplus
Passive Reference	ROX
Biogroup Name	Target Name	Task	RQ	RQ Min	RQ Max	Cт Mean	ΔCт Mean	ΔCт SE	ΔΔCт
Analysis Type	Singleplex
Endogenous Control	GAPDH
RQ Min/Max Confidence Level	95.0
Reference Biogroup Name

## Sheet: Technical Analysis Result
Block Type	96well
Chemistry	SYBR_GREEN
Experiment File Name	D:\Applied Biosystems\StepOne Software v2.2.2\experiments\Major satellite RNA.eds
Experiment Run End Time	2025-01-16 18:15:17 PM CET
Instrument Type	steponeplus
Passive Reference	ROX
Sample Name	Target Name	Task	RQ	RQ Min	RQ Max	Cт Mean	ΔCт Mean	ΔCт SE	ΔΔCт
GFP	MaSat	UNKNOWN	1	0.753003	1.32802	9.02313	-22.441	0.147409	0
GFP	GAPDH	UNKNOWN				31.4641
KDM	MaSat	UNKNOWN	0.434595	0.272355	0.693479	9.87141	-21.2388	0.242822	1.20226
KDM	GAPDH	UNKNOWN				31.1102
KMT	MaSat	UNKNOWN	0.450844	0.310291	0.655064	9.83644	-21.2917	0.194136	1.1493
KMT	GAPDH	UNKNOWN				31.1282
C2C12	MaSat	UNKNOWN	1.5713e-06	1.8136e-07	1.36137e-05	17.8604	-3.1614	1.12195	19.2796
C2C12	GAPDH	UNKNOWN				21.0218
ES	MaSat	UNKNOWN	0.00062971	0.000376439	0.00105338	6.87542	-11.808	0.267346	10.633
ES	GAPDH	UNKNOWN				18.6834
NSC	MaSat	UNKNOWN	0.000124988	6.50053e-05	0.000240319	11.3729	-9.47509	0.339701	12.9659
NSC	GAPDH	UNKNOWN				20.848
Neuron	MaSat	UNKNOWN	0.000988893	0.000774535	0.00126258	6.00838	-12.4591	0.126955	9.9819
Neuron	GAPDH	UNKNOWN				18.4675
Analysis Type	Singleplex
Endogenous Control	GAPDH
RQ Min/Max Confidence Level	95.0
Reference Sample	GFP

## Sheet: Melt Region Temperature Data
Block Type	96well
Chemistry	SYBR_GREEN
Experiment File Name	D:\Applied Biosystems\StepOne Software v2.2.2\experiments\Major satellite RNA.eds
Experiment Run End Time	2025-01-16 18:15:17 PM CET
Instrument Type	steponeplus
Passive Reference	ROX
Well	Well Location	Target	Reporter Dye	Reading 1	Reading 2	Reading 3	Reading 4	Reading 5	Reading 6	Reading 7	Reading 8	Reading 9	Reading 10	Reading 11	Reading 12	Reading 13	Reading 14	Reading 15	Reading 16	Reading 17	Reading 18	Reading 19	Reading 20	Reading 21	Reading 22	Reading 23	Reading 24	Reading 25	Reading 26	Reading 27	Reading 28	Reading 29	Reading 30	Reading 31	Reading 32	Reading 33	Reading 34	Reading 35	Reading 36	Reading 37	Reading 38	Reading 39	Reading 40	Reading 41	Reading 42	Reading 43	Reading 44	Reading 45	Reading 46
1	A1	MaSat	SYBR	60.2643	60.5692	60.8816	61.1862	61.4802	61.7656	62.0806	62.3816	62.6744	62.969	63.2744	63.5733	63.8566	64.1547	64.4776	64.7847	65.0742	65.3662	65.6799	65.9655	66.2673	66.5807	66.875	67.1803	67.465	67.7758	68.0827	68.3764	68.6763	68.9806	69.2659	69.5741	69.8729	70.1675	70.4691	70.7817	71.071	71.3664	71.6782	71.9741	72.2717	72.5667	72.869	73.1671	73.4705	73.7623
2	A2	MaSat	SYBR	60.2643	60.5692	60.8816	61.1862	61.4802	61.7656	62.0806	62.3816	62.6744	62.969	63.2744	63.5733	63.8566	64.1547	64.4776	64.7847	65.0742	65.3662	65.6799	65.9655	66.2673	66.5807	66.875	67.1803	67.465	67.7758	68.0827	68.3764	68.6763	68.9806	69.2659	69.5741	69.8729	70.1675	70.4691	70.7817	71.071	71.3664	71.6782	71.9741	72.2717	72.5667	72.869	73.1671	73.4705	73.7623
3	A3	MaSat	SYBR	60.265	60.57	60.8749	61.1757	61.4735	61.7559	62.0754	62.378	62.6708	62.9686	63.2703	63.5644	63.8531	64.1471	64.4726	64.7835	65.0693	65.3671	65.6785	65.9617	66.2578	66.581	66.8709	67.1788	67.4567	67.7669	68.077	68.3735	68.6764	68.9803	69.2562	69.5658	69.8707	70.1664	70.4659	70.778	71.0675	71.3619	71.6703	71.9679	72.2652	72.5597	72.8665	73.1644	73.4662	73.7652
4	A4	GAPDH	SYBR	60.265	60.57	60.8749	61.1757	61.4735	61.7559	62.0754	62.378	62.6708	62.9686	63.2703	63.5644	63.8531	64.1471	64.4726	64.7835	65.0693	65.3671	65.6785	65.9617	66.2578	66.581	66.8709	67.1788	67.4567	67.7669	68.077	68.3735	68.6764	68.9803	69.2562	69.5658	69.8707	70.1664	70.4659	70.778	71.0675	71.3619	71.6703	71.9679	72.2652	72.5597	72.8665	73.1644	73.4662	73.7652
5	A5	GAPDH	SYBR	60.2657	60.5657	60.8788	61.1839	61.4803	61.7637	62.0815	62.3804	62.6738	62.971	63.2746	63.57	63.8558	64.155	64.4767	64.7852	65.07	65.3611	65.6772	65.9633	66.2599	66.5761	66.8702	67.1777	67.4589	67.7702	68.0812	68.3758	68.6799	68.9753	69.2589	69.5727	69.8691	70.1685	70.4664	70.7824	71.0665	71.3646	71.6708	71.9671	72.2694	72.5575	72.8684	73.164	73.4684	73.7654
6	A6	GAPDH	SYBR	60.2657	60.5657	60.8788	61.1839	61.4803	61.7637	62.0815	62.3804	62.6738	62.971	63.2746	63.57	63.8558	64.155	64.4767	64.7852	65.07	65.3611	65.6772	65.9633	66.2599	66.5761	66.8702	67.1777	67.4589	67.7702	68.0812	68.3758	68.6799	68.9753	69.2589	69.5727	69.8691	70.1685	70.4664	70.7824	71.0665	71.3646	71.6708	71.9671	72.2694	72.5575	72.8684	73.164	73.4684	73.7654
13	B1	MaSat	SYBR	60.2643	60.5692	60.8816	61.1862	61.4802	61.7656	62.0806	62.3816	62.6744	62.969	63.2744	63.5733	63.8566	64.1547	64.4776	64.7847	65.0742	65.3662	65.6799	65.9655	66.2673	66.5807	66.875	67.1803	67.465	67.7758	68.0827	68.3764	68.6763	68.9806	69.2659	69.5741	69.8729	70.1675	70.4691	70.7817	71.071	71.3664	71.6782	71.9741	72.2717	72.5667	72.869	73.1671	73.4705	73.7623
14	B2	MaSat	SYBR	60.2643	60.5692	60.8816	61.1862	61.4802	61.7656	62.0806	62.3816	62.6744	62.969	63.2744	63.5733	63.8566	64.1547	64.4776	64.7847	65.0742	65.3662	65.6799	65.9655	66.2673	66.5807	66.875	67.1803	67.465	67.7758	68.0827	68.3764	68.6763	68.9806	69.2659	69.5741	69.8729	70.1675	70.4691	70.7817	71.071	71.3664	71.6782	71.9741	72.2717	72.5667	72.869	73.1671	73.4705	73.7623
15	B3	MaSat	SYBR	60.265	60.57	60.8749	61.1757	61.4735	61.7559	62.0754	62.378	62.6708	62.9686	63.2703	63.5644	63.8531	64.1471	64.4726	64.7835	65.0693	65.3671	65.6785	65.9617	66.2578	66.581	66.8709	67.1788	67.4567	67.7669	68.077	68.3735	68.6764	68.9803	69.2562	69.5658	69.8707	70.1664	70.4659	70.778	71.0675	71.3619	71.6703	71.9679	72.2652	72.5597	72.8665	73.1644	73.4662	73.7652
16	B4	GAPDH	SYBR	60.265	60.57	60.8749	61.1757	61.4735	61.7559	62.0754	62.378	62.6708	62.9686	63.2703	63.5644	63.8531	64.1471	64.4726	64.7835	65.0693	65.3671	65.6785	65.9617	66.2578	66.581	66.8709	67.1788	67.4567	67.7669	68.077	68.3735	68.6764	68.9803	69.2562	69.5658	69.8707	70.1664	70.4659	70.778	71.0675	71.3619	71.6703	71.9679	72.2652	72.5597	72.8665	73.1644	73.4662	73.7652
17	B5	GAPDH	SYBR	60.2657	60.5657	60.8788	61.1839	61.4803	61.7637	62.0815	62.3804	62.6738	62.971	63.2746	63.57	63.8558	64.155	64.4767	64.7852	65.07	65.3611	65.6772	65.9633	66.2599	66.5761	66.8702	67.1777	67.4589	67.7702	68.0812	68.3758	68.6799	68.9753	69.2589	69.5727	69.8691	70.1685	70.4664	70.7824	71.0665	71.3646	71.6708	71.9671	72.2694	72.5575	72.8684	73.164	73.4684	73.7654
18	B6	GAPDH	SYBR	60.2657	60.5657	60.8788	61.1839	61.4803	61.7637	62.0815	62.3804	62.6738	62.971	63.2746	63.57	63.8558	64.155	64.4767	64.7852	65.07	65.3611	65.6772	65.9633	66.2599	66.5761	66.8702	67.1777	67.4589	67.7702	68.0812	68.3758	68.6799	68.9753	69.2589	69.5727	69.8691	70.1685	70.4664	70.7824	71.0665	71.3646	71.6708	71.9671	72.2694	72.5575	72.8684	73.164	73.4684	73.7654
25	C1	MaSat	SYBR	60.2643	60.5692	60.8816	61.1862	61.4802	61.7656	62.0806	62.3816	62.6744	62.969	63.2744	63.5733	63.8566	64.1547	64.4776	64.7847	65.0742	65.3662	65.6799	65.9655	66.2673	66.5807	66.875	67.1803	67.465	67.7758	68.0827	68.3764	68.6763	68.9806	69.2659	69.5741	69.8729	70.1675	70.4691	70.7817	71.071	71.3664	71.6782	71.9741	72.2717	72.5667	72.869	73.1671	73.4705	73.7623
26	C2	MaSat	SYBR	60.2643	60.5692	60.8816	61.1862	61.4802	61.7656	62.0806	62.3816	62.6744	62.969	63.2744	63.5733	63.8566	64.1547	64.4776	64.7847	65.0742	65.3662	65.6799	65.9655	66.2673	66.5807	66.875	67.1803	67.465	67.7758	68.0827	68.3764	68.6763	68.9806	69.2659	69.5741	69.8729	70.1675	70.4691	70.7817	71.071	71.3664	71.6782	71.9741	72.2717	72.5667	72.869	73.1671	73.4705	73.7623
27	C3	MaSat	SYBR	60.265	60.57	60.8749	61.1757	61.4735	61.7559	62.0754	62.378	62.6708	62.9686	63.2703	63.5644	63.8531	64.1471	64.4726	64.7835	65.0693	65.3671	65.6785	65.9617	66.2578	66.581	66.8709	67.1788	67.4567	67.7669	68.077	68.3735	68.6764	68.9803	69.2562	69.5658	69.8707	70.1664	70.4659	70.778	71.0675	71.3619	71.6703	71.9679	72.2652	72.5597	72.8665	73.1644	73.4662	73.7652
28	C4	GAPDH	SYBR	60.265	60.57	60.8749	61.1757	61.4735	61.7559	62.0754	62.378	62.6708	62.9686	63.2703	63.5644	63.8531	64.1471	64.4726	64.7835	65.0693	65.3671	65.6785	65.9617	66.2578	66.581	66.8709	67.1788	67.4567	67.7669	68.077	68.3735	68.6764	68.9803	69.2562	69.5658	69.8707	70.1664	70.4659	70.778	71.0675	71.3619	71.6703	71.9679	72.2652	72.5597	72.8665	73.1644	73.4662	73.7652
29	C5	GAPDH	SYBR	60.2657	60.5657	60.8788	61.1839	61.4803	61.7637	62.0815	62.3804	62.6738	62.971	63.2746	63.57	63.8558	64.155	64.4767	64.7852	65.07	65.3611	65.6772	65.9633	66.2599	66.5761	66.8702	67.1777	67.4589	67.7702	68.0812	68.3758	68.6799	68.9753	69.2589	69.5727	69.8691	70.1685	70.4664	70.7824	71.0665	71.3646	71.6708	71.9671	72.2694	72.5575	72.8684	73.164	73.4684	73.7654
30	C6	GAPDH	SYBR	60.2657	60.5657	60.8788	61.1839	61.4803	61.7637	62.0815	62.3804	62.6738	62.971	63.2746	63.57	63.8558	64.155	64.4767	64.7852	65.07	65.3611	65.6772	65.9633	66.2599	66.5761	66.8702	67.1777	67.4589	67.7702	68.0812	68.3758	68.6799	68.9753	69.2589	69.5727	69.8691	70.1685	70.4664	70.7824	71.0665	71.3646	71.6708	71.9671	72.2694	72.5575	72.8684	73.164	73.4684	73.7654
37	D1	MaSat	SYBR	60.2643	60.5692	60.8816	61.1862	61.4802	61.7656	62.0806	62.3816	62.6744	62.969	63.2744	63.5733	63.8566	64.1547	64.4776	64.7847	65.0742	65.3662	65.6799	65.9655	66.2673	66.5807	66.875	67.1803	67.465	67.7758	68.0827	68.3764	68.6763	68.9806	69.2659	69.5741	69.8729	70.1675	70.4691	70.7817	71.071	71.3664	71.6782	71.9741	72.2717	72.5667	72.869	73.1671	73.4705	73.7623
38	D2	MaSat	SYBR	60.2643	60.5692	60.8816	61.1862	61.4802	61.7656	62.0806	62.3816	62.6744	62.969	63.2744	63.5733	63.8566	64.1547	64.4776	64.7847	65.0742	65.3662	65.6799	65.9655	66.2673	66.5807	66.875	67.1803	67.465	67.7758	68.0827	68.3764	68.6763	68.9806	69.2659	69.5741	69.8729	70.1675	70.4691	70.7817	71.071	71.3664	71.6782	71.9741	72.2717	72.5667	72.869	73.1671	73.4705	73.7623
39	D3	MaSat	SYBR	60.265	60.57	60.8749	61.1757	61.4735	61.7559	62.0754	62.378	62.6708	62.9686	63.2703	63.5644	63.8531	64.1471	64.4726	64.7835	65.0693	65.3671	65.6785	65.9617	66.2578	66.581	66.8709	67.1788	67.4567	67.7669	68.077	68.3735	68.6764	68.9803	69.2562	69.5658	69.8707	70.1664	70.4659	70.778	71.0675	71.3619	71.6703	71.9679	72.2652	72.5597	72.8665	73.1644	73.4662	73.7652
40	D4	GAPDH	SYBR	60.265	60.57	60.8749	61.1757	61.4735	61.7559	62.0754	62.378	62.6708	62.9686	63.2703	63.5644	63.8531	64.1471	64.4726	64.7835	65.0693	65.3671	65.6785	65.9617	66.2578	66.581	66.8709	67.1788	67.4567	67.7669	68.077	68.3735	68.6764	68.9803	69.2562	69.5658	69.8707	70.1664	70.4659	70.778	71.0675	71.3619	71.6703	71.9679	72.2652	72.5597	72.8665	73.1644	73.4662	73.7652
41	D5	GAPDH	SYBR	60.2657	60.5657	60.8788	61.1839	61.4803	61.7637	62.0815	62.3804	62.6738	62.971	63.2746	63.57	63.8558	64.155	64.4767	64.7852	65.07	65.3611	65.6772	65.9633	66.2599	66.5761	66.8702	67.1777	67.4589	67.7702	68.0812	68.3758	68.6799	68.9753	69.2589	69.5727	69.8691	70.1685	70.4664	70.7824	71.0665	71.3646	71.6708	71.9671	72.2694	72.5575	72.8684	73.164	73.4684	73.7654
42	D6	GAPDH	SYBR	60.2657	60.5657	60.8788	61.1839	61.4803	61.7637	62.0815	62.3804	62.6738	62.971	63.2746	63.57	63.8558	64.155	64.4767	64.7852	65.07	65.3611	65.6772	65.9633	66.2599	66.5761	66.8702	67.1777	67.4589	67.7702	68.0812	68.3758	68.6799	68.9753	69.2589	69.5727	69.8691	70.1685	70.4664	70.7824	71.0665	71.3646	71.6708	71.9671	72.2694	72.5575	72.8684	73.164	73.4684	73.7654
49	E1	MaSat	SYBR	60.2643	60.5692	60.8816	61.1862	61.4802	61.7656	62.0806	62.3816	62.6744	62.969	63.2744	63.5733	63.8566	64.1547	64.4776	64.7847	65.0742	65.3662	65.6799	65.9655	66.2673	66.5807	66.875	67.1803	67.465	67.7758	68.0827	68.3764	68.6763	68.9806	69.2659	69.5741	69.8729	70.1675	70.4691	70.7817	71.071	71.3664	71.6782	71.9741	72.2717	72.5667	72.869	73.1671	73.4705	73.7623
50	E2	MaSat	SYBR	60.2643	60.5692	60.8816	61.1862	61.4802	61.7656	62.0806	62.3816	62.6744	62.969	63.2744	63.5733	63.8566	64.1547	64.4776	64.7847	65.0742	65.3662	65.6799	65.9655	66.2673	66.5807	66.875	67.1803	67.465	67.7758	68.0827	68.3764	68.6763	68.9806	69.2659	69.5741	69.8729	70.1675	70.4691	70.7817	71.071	71.3664	71.6782	71.9741	72.2717	72.5667	72.869	73.1671	73.4705	73.7623
51	E3	MaSat	SYBR	60.265	60.57	60.8749	61.1757	61.4735	61.7559	62.0754	62.378	62.6708	62.9686	63.2703	63.5644	63.8531	64.1471	64.4726	64.7835	65.0693	65.3671	65.6785	65.9617	66.2578	66.581	66.8709	67.1788	67.4567	67.7669	68.077	68.3735	68.6764	68.9803	69.2562	69.5658	69.8707	70.1664	70.4659	70.778	71.0675	71.3619	71.6703	71.9679	72.2652	72.5597	72.8665	73.1644	73.4662	73.7652
52	E4	GAPDH	SYBR	60.265	60.57	60.8749	61.1757	61.4735	61.7559	62.0754	62.378	62.6708	62.9686	63.2703	63.5644	63.8531	64.1471	64.4726	64.7835	65.0693	65.3671	65.6785	65.9617	66.2578	66.581	66.8709	67.1788	67.4567	67.7669	68.077	68.3735	68.6764	68.9803	69.2562	69.5658	69.8707	70.1664	70.4659	70.778	71.0675	71.3619	71.6703	71.9679	72.2652	72.5597	72.8665	73.1644	73.4662	73.7652
53	E5	GAPDH	SYBR	60.2657	60.5657	60.8788	61.1839	61.4803	61.7637	62.0815	62.3804	62.6738	62.971	63.2746	63.57	63.8558	64.155	64.4767	64.7852	65.07	65.3611	65.6772	65.9633	66.2599	66.5761	66.8702	67.1777	67.4589	67.7702	68.0812	68.3758	68.6799	68.9753	69.2589	69.5727	69.8691	70.1685	70.4664	70.7824	71.0665	71.3646	71.6708	71.9671	72.2694	72.5575	72.8684	73.164	73.4684	73.7654
54	E6	GAPDH	SYBR	60.2657	60.5657	60.8788	61.1839	61.4803	61.7637	62.0815	62.3804	62.6738	62.971	63.2746	63.57	63.8558	64.155	64.4767	64.7852	65.07	65.3611	65.6772	65.9633	66.2599	66.5761	66.8702	67.1777	67.4589	67.7702	68.0812	68.3758	68.6799	68.9753	69.2589	69.5727	69.8691	70.1685	70.4664	70.7824	71.0665	71.3646	71.6708	71.9671	72.2694	72.5575	72.8684	73.164	73.4684	73.7654
61	F1	MaSat	SYBR	60.2643	60.5692	60.8816	61.1862	61.4802	61.7656	62.0806	62.3816	62.6744	62.969	63.2744	63.5733	63.8566	64.1547	64.4776	64.7847	65.0742	65.3662	65.6799	65.9655	66.2673	66.5807	66.875	67.1803	67.465	67.7758	68.0827	68.3764	68.6763	68.9806	69.2659	69.5741	69.8729	70.1675	70.4691	70.7817	71.071	71.3664	71.6782	71.9741	72.2717	72.5667	72.869	73.1671	73.4705	73.7623
62	F2	MaSat	SYBR	60.2643	60.5692	60.8816	61.1862	61.4802	61.7656	62.0806	62.3816	62.6744	62.969	63.2744	63.5733	63.8566	64.1547	64.4776	64.7847	65.0742	65.3662	65.6799	65.9655	66.2673	66.5807	66.875	67.1803	67.465	67.7758	68.0827	68.3764	68.6763	68.9806	69.2659	69.5741	69.8729	70.1675	70.4691	70.7817	71.071	71.3664	71.6782	71.9741	72.2717	72.5667	72.869	73.1671	73.4705	73.7623
63	F3	MaSat	SYBR	60.265	60.57	60.8749	61.1757	61.4735	61.7559	62.0754	62.378	62.6708	62.9686	63.2703	63.5644	63.8531	64.1471	64.4726	64.7835	65.0693	65.3671	65.6785	65.9617	66.2578	66.581	66.8709	67.1788	67.4567	67.7669	68.077	68.3735	68.6764	68.9803	69.2562	69.5658	69.8707	70.1664	70.4659	70.778	71.0675	71.3619	71.6703	71.9679	72.2652	72.5597	72.8665	73.1644	73.4662	73.7652
64	F4	GAPDH	SYBR	60.265	60.57	60.8749	61.1757	61.4735	61.7559	62.0754	62.378	62.6708	62.9686	63.2703	63.5644	63.8531	64.1471	64.4726	64.7835	65.0693	65.3671	65.6785	65.9617	66.2578	66.581	66.8709	67.1788	67.4567	67.7669	68.077	68.3735	68.6764	68.9803	69.2562	69.5658	69.8707	70.1664	70.4659	70.778	71.0675	71.3619	71.6703	71.9679	72.2652	72.5597	72.8665	73.1644	73.4662	73.7652
65	F5	GAPDH	SYBR	60.2657	60.5657	60.8788	61.1839	61.4803	61.7637	62.0815	62.3804	62.6738	62.971	63.2746	63.57	63.8558	64.155	64.4767	64.7852	65.07	65.3611	65.6772	65.9633	66.2599	66.5761	66.8702	67.1777	67.4589	67.7702	68.0812	68.3758	68.6799	68.9753	69.2589	69.5727	69.8691	70.1685	70.4664	70.7824	71.0665	71.3646	71.6708	71.9671	72.2694	72.5575	72.8684	73.164	73.4684	73.7654
66	F6	GAPDH	SYBR	60.2657	60.5657	60.8788	61.1839	61.4803	61.7637	62.0815	62.3804	62.6738	62.971	63.2746	63.57	63.8558	64.155	64.4767	64.7852	65.07	65.3611	65.6772	65.9633	66.2599	66.5761	66.8702	67.1777	67.4589	67.7702	68.0812	68.3758	68.6799	68.9753	69.2589	69.5727	69.8691	70.1685	70.4664	70.7824	71.0665	71.3646	71.6708	71.9671	72.2694	72.5575	72.8684	73.164	73.4684	73.7654
73	G1	MaSat	SYBR	60.2643	60.5692	60.8816	61.1862	61.4802	61.7656	62.0806	62.3816	62.6744	62.969	63.2744	63.5733	63.8566	64.1547	64.4776	64.7847	65.0742	65.3662	65.6799	65.9655	66.2673	66.5807	66.875	67.1803	67.465	67.7758	68.0827	68.3764	68.6763	68.9806	69.2659	69.5741	69.8729	70.1675	70.4691	70.7817	71.071	71.3664	71.6782	71.9741	72.2717	72.5667	72.869	73.1671	73.4705	73.7623
74	G2	MaSat	SYBR	60.2643	60.5692	60.8816	61.1862	61.4802	61.7656	62.0806	62.3816	62.6744	62.969	63.2744	63.5733	63.8566	64.1547	64.4776	64.7847	65.0742	65.3662	65.6799	65.9655	66.2673	66.5807	66.875	67.1803	67.465	67.7758	68.0827	68.3764	68.6763	68.9806	69.2659	69.5741	69.8729	70.1675	70.4691	70.7817	71.071	71.3664	71.6782	71.9741	72.2717	72.5667	72.869	73.1671	73.4705	73.7623
75	G3	MaSat	SYBR	60.265	60.57	60.8749	61.1757	61.4735	61.7559	62.0754	62.378	62.6708	62.9686	63.2703	63.5644	63.8531	64.1471	64.4726	64.7835	65.0693	65.3671	65.6785	65.9617	66.2578	66.581	66.8709	67.1788	67.4567	67.7669	68.077	68.3735	68.6764	68.9803	69.2562	69.5658	69.8707	70.1664	70.4659	70.778	71.0675	71.3619	71.6703	71.9679	72.2652	72.5597	72.8665	73.1644	73.4662	73.7652
76	G4	GAPDH	SYBR	60.265	60.57	60.8749	61.1757	61.4735	61.7559	62.0754	62.378	62.6708	62.9686	63.2703	63.5644	63.8531	64.1471	64.4726	64.7835	65.0693	65.3671	65.6785	65.9617	66.2578	66.581	66.8709	67.1788	67.4567	67.7669	68.077	68.3735	68.6764	68.9803	69.2562	69.5658	69.8707	70.1664	70.4659	70.778	71.0675	71.3619	71.6703	71.9679	72.2652	72.5597	72.8665	73.1644	73.4662	73.7652
77	G5	GAPDH	SYBR	60.2657	60.5657	60.8788	61.1839	61.4803	61.7637	62.0815	62.3804	62.6738	62.971	63.2746	63.57	63.8558	64.155	64.4767	64.7852	65.07	65.3611	65.6772	65.9633	66.2599	66.5761	66.8702	67.1777	67.4589	67.7702	68.0812	68.3758	68.6799	68.9753	69.2589	69.5727	69.8691	70.1685	70.4664	70.7824	71.0665	71.3646	71.6708	71.9671	72.2694	72.5575	72.8684	73.164	73.4684	73.7654
78	G6	GAPDH	SYBR	60.2657	60.5657	60.8788	61.1839	61.4803	61.7637	62.0815	62.3804	62.6738	62.971	63.2746	63.57	63.8558	64.155	64.4767	64.7852	65.07	65.3611	65.6772	65.9633	66.2599	66.5761	66.8702	67.1777	67.4589	67.7702	68.0812	68.3758	68.6799	68.9753	69.2589	69.5727	69.8691	70.1685	70.4664	70.7824	71.0665	71.3646	71.6708	71.9671	72.2694	72.5575	72.8684	73.164	73.4684	73.7654
[truncated: 71 more columns]

## Sheet: Melt Region Normalized Data
Block Type	96well
Chemistry	SYBR_GREEN
Experiment File Name	D:\Applied Biosystems\StepOne Software v2.2.2\experiments\Major satellite RNA.eds
Experiment Run End Time	2025-01-16 18:15:17 PM CET
Instrument Type	steponeplus
Passive Reference	ROX
Well	Well Location	Target	Reporter Dye	Reading 1	Reading 2	Reading 3	Reading 4	Reading 5	Reading 6	Reading 7	Reading 8	Reading 9	Reading 10	Reading 11	Reading 12	Reading 13	Reading 14	Reading 15	Reading 16	Reading 17	Reading 18	Reading 19	Reading 20	Reading 21	Reading 22	Reading 23	Reading 24	Reading 25	Reading 26	Reading 27	Reading 28	Reading 29	Reading 30	Reading 31	Reading 32	Reading 33	Reading 34	Reading 35	Reading 36	Reading 37	Reading 38	Reading 39	Reading 40	Reading 41	Reading 42	Reading 43	Reading 44	Reading 45	Reading 46
1	A1	MaSat	SYBR	2.4898	2.48479	2.4823	2.47878	2.47484	2.46613	2.46291	2.45605	2.44722	2.43554	2.42916	2.42497	2.41261	2.40646	2.39883	2.391	2.3832	2.37587	2.36591	2.35842	2.35151	2.34199	2.32973	2.30837	2.28588	2.26737	2.24992	2.22735	2.20675	2.18605	2.16778	2.14647	2.12627	2.10477	2.08051	2.05779	2.03629	2.01425	1.99181	1.96929	1.94648	1.92406	1.89669	1.87311	1.84556	1.8196
2	A2	MaSat	SYBR	2.56453	2.5645	2.55161	2.54529	2.53967	2.54319	2.53138	2.52746	2.52743	2.52167	2.50918	2.5068	2.49674	2.49166	2.48516	2.47783	2.47296	2.46552	2.45716	2.44137	2.4201	2.39952	2.38075	2.36006	2.34278	2.32136	2.29975	2.27869	2.25778	2.23618	2.21565	2.19454	2.17131	2.15024	2.12828	2.10643	2.08292	2.06005	2.03737	2.01373	1.99046	1.9658	1.93898	1.91248	1.88631	1.85709
3	A3	MaSat	SYBR	2.70231	2.69904	2.69938	2.70141	2.69745	2.69392	2.68943	2.68183	2.68327	2.6735	2.66454	2.65865	2.6565	2.6499	2.64454	2.63978	2.63248	2.62124	2.60558	2.58496	2.56311	2.54262	2.52284	2.50079	2.48012	2.46028	2.43694	2.41832	2.39687	2.3734	2.3532	2.33263	2.30615	2.28402	2.26093	2.23678	2.21547	2.19224	2.16857	2.14282	2.11893	2.09341	2.06972	2.04185	2.01599	1.98663
4	A4	GAPDH	SYBR	2.21649	2.22271	2.22042	2.21932	2.21486	2.20832	2.20268	2.1945	2.18442	2.17799	2.16989	2.15872	2.14971	2.13789	2.11951	2.09413	2.07094	2.04272	2.01707	1.99051	1.96327	1.93724	1.91027	1.88151	1.8553	1.82826	1.80265	1.77502	1.74919	1.7227	1.69662	1.6695	1.64311	1.61756	1.59209	1.56531	1.53998	1.51574	1.48975	1.46448	1.44235	1.4174	1.39638	1.36853	1.344	1.31937
5	A5	GAPDH	SYBR	2.34499	2.34797	2.34486	2.33445	2.32702	2.31316	2.30112	2.28745	2.27163	2.25729	2.24162	2.22541	2.21224	2.19356	2.17767	2.15909	2.13684	2.11599	2.08895	2.06122	2.0347	2.00774	1.98199	1.95635	1.93147	1.90414	1.87635	1.85098	1.82413	1.79704	1.77297	1.74467	1.71792	1.69147	1.66431	1.6422	1.61489	1.5873	1.56168	1.53538	1.50921	1.48271	1.4571	1.4326	1.40793	1.37855
6	A6	GAPDH	SYBR	2.26686	2.26808	2.26643	2.26007	2.25329	2.24636	2.23387	2.22467	2.21537	2.20247	2.1921	2.17924	2.16448	2.15109	2.13305	2.11142	2.08534	2.05768	2.03241	2.00582	1.97837	1.95036	1.92525	1.89923	1.87325	1.84662	1.81967	1.7929	1.76667	1.74095	1.71459	1.68703	1.65794	1.63386	1.60452	1.5792	1.55356	1.52774	1.50128	1.47561	1.44854	1.42323	1.39944	1.37357	1.34994	1.32358
13	B1	MaSat	SYBR	2.53102	2.53036	2.52489	2.5245	2.51488	2.50788	2.50199	2.49732	2.48817	2.47429	2.46949	2.46076	2.45001	2.4437	2.43436	2.42569	2.41837	2.40683	2.3906	2.3763	2.35737	2.33631	2.31889	2.29596	2.27672	2.25649	2.23265	2.21072	2.18854	2.16725	2.14907	2.12471	2.10371	2.08158	2.05888	2.03259	2.00868	1.9858	1.96127	1.93806	1.91357	1.88943	1.86357	1.83835	1.80796	1.78206
14	B2	MaSat	SYBR	2.56503	2.56366	2.55015	2.54564	2.53794	2.54297	2.52833	2.52279	2.5232	2.51534	2.49658	2.49811	2.48091	2.47243	2.46211	2.43818	2.4258	2.40343	2.37693	2.3623	2.3387	2.31609	2.28994	2.27404	2.24251	2.22732	2.20379	2.18206	2.15733	2.12618	2.10398	2.08435	2.05967	2.02926	2.00468	1.97763	1.95119	1.92713	1.89944	1.87187	1.84704	1.81839	1.79409	1.76087	1.72965	1.69504
15	B3	MaSat	SYBR	2.70018	2.69824	2.69137	2.69246	2.68556	2.67983	2.67489	2.66806	2.66148	2.653	2.64135	2.63514	2.63602	2.62506	2.60507	2.58924	2.55897	2.54279	2.52539	2.50546	2.47912	2.4628	2.44488	2.42189	2.3956	2.37895	2.35149	2.33289	2.3113	2.28798	2.26546	2.24264	2.21906	2.19704	2.17178	2.14681	2.12629	2.10072	2.07453	2.05065	2.02632	1.99857	1.96778	1.94483	1.91311	1.88566
16	B4	GAPDH	SYBR	2.15766	2.16207	2.15929	2.15341	2.14574	2.13688	2.12745	2.11527	2.1075	2.09758	2.08656	2.07408	2.05918	2.03365	2.00789	1.9814	1.96111	1.93471	1.9093	1.88306	1.8592	1.8328	1.80781	1.78047	1.75772	1.73229	1.70717	1.68042	1.65395	1.63011	1.60706	1.57989	1.55408	1.53212	1.50488	1.4806	1.45525	1.43185	1.40819	1.37995	1.35728	1.3331	1.30964	1.28558	1.2607	1.23419
17	B5	GAPDH	SYBR	2.15857	2.15587	2.15301	2.14526	2.13937	2.12842	2.11988	2.10712	2.09637	2.0781	2.06137	2.04358	2.02021	1.99803	1.97653	1.95019	1.92621	1.90119	1.87483	1.85015	1.8247	1.79781	1.77289	1.74898	1.724	1.69861	1.67363	1.64732	1.62199	1.5959	1.57253	1.54712	1.52147	1.49708	1.47056	1.44766	1.42223	1.39727	1.37253	1.34863	1.32379	1.29907	1.2768	1.25312	1.23204	1.20804
18	B6	GAPDH	SYBR	2.2982	2.2947	2.2909	2.28213	2.27196	2.25939	2.24669	2.2344	2.21945	2.20609	2.18947	2.17104	2.14911	2.12676	2.10267	2.07663	2.04844	2.02475	1.99418	1.96793	1.9425	1.91521	1.88868	1.8622	1.83501	1.8094	1.77991	1.75537	1.72922	1.70049	1.67645	1.64875	1.62117	1.59601	1.56744	1.54248	1.51846	1.49268	1.46733	1.4406	1.41504	1.39061	1.36716	1.34186	1.31752	1.29308
25	C1	MaSat	SYBR	2.62878	2.62631	2.62327	2.61521	2.60705	2.60189	2.59847	2.58962	2.57843	2.57263	2.56381	2.5545	2.54786	2.53947	2.52884	2.51856	2.51172	2.49957	2.48186	2.46029	2.43883	2.41347	2.39433	2.37028	2.35252	2.32965	2.30644	2.29157	2.2622	2.23903	2.21514	2.19207	2.16843	2.14485	2.11766	2.09496	2.07329	2.04892	2.0244	1.99866	1.97219	1.94709	1.91561	1.88739	1.85953	1.8298
26	C2	MaSat	SYBR	2.70751	2.70359	2.70738	2.70434	2.70005	2.68393	2.6869	2.67993	2.6702	2.66463	2.66399	2.65143	2.65465	2.64972	2.62719	2.61137	2.58633	2.56796	2.54936	2.52329	2.50157	2.4803	2.46094	2.43465	2.41981	2.39128	2.36722	2.34492	2.31835	2.30182	2.27718	2.24663	2.22226	2.20299	2.17806	2.15344	2.12834	2.10257	2.07744	2.04848	2.02432	1.99344	1.96206	1.93269	1.90244	1.86931
27	C3	MaSat	SYBR	2.62762	2.62366	2.61873	2.61154	2.60287	2.59933	2.59173	2.58692	2.57836	2.5734	2.56934	2.5646	2.55383	2.54177	2.52198	2.50247	2.48669	2.46709	2.44316	2.42204	2.40951	2.37903	2.35932	2.33587	2.32095	2.29376	2.2762	2.24875	2.22887	2.20313	2.18267	2.15823	2.13621	2.11167	2.09024	2.06416	2.03809	2.01467	1.98845	1.9619	1.93573	1.91023	1.88802	1.85619	1.82491	1.79254
28	C4	GAPDH	SYBR	2.22712	2.22629	2.22214	2.2138	2.2052	2.19629	2.18495	2.17302	2.15934	2.14785	2.13488	2.12292	2.10756	2.0812	2.05568	2.03005	2.00561	1.98001	1.95463	1.92994	1.90228	1.87559	1.84926	1.82156	1.79609	1.77028	1.74599	1.7187	1.69319	1.66699	1.6426	1.61683	1.58979	1.56624	1.53991	1.51303	1.48966	1.46246	1.43797	1.41282	1.38837	1.36384	1.33912	1.31242	1.28968	1.26312
29	C5	GAPDH	SYBR	2.23488	2.23095	2.22676	2.21765	2.21071	2.19915	2.19008	2.17824	2.16493	2.1519	2.13838	2.12262	2.10239	2.07961	2.05502	2.02641	2.00143	1.97591	1.94718	1.9202	1.89479	1.86931	1.84037	1.81771	1.78972	1.76443	1.7366	1.71229	1.68481	1.65852	1.63523	1.6069	1.58054	1.55715	1.52922	1.50333	1.47743	1.45308	1.42819	1.40444	1.37936	1.35409	1.32835	1.30271	1.2772	1.25157
30	C6	GAPDH	SYBR	2.19196	2.19168	2.18637	2.18386	2.17599	2.16799	2.15922	2.15207	2.14502	2.13294	2.1189	2.09975	2.07594	2.05134	2.02675	1.99962	1.97442	1.94575	1.91932	1.89303	1.86544	1.83712	1.81027	1.78732	1.75801	1.73285	1.70583	1.67981	1.65364	1.62726	1.60194	1.57596	1.54918	1.52445	1.49752	1.47374	1.44869	1.42478	1.3982	1.37488	1.34914	1.32572	1.30312	1.28007	1.25494	1.22965
37	D1	MaSat	SYBR	2.78968	2.7904	2.78291	2.77414	2.76498	2.76001	2.75277	2.74476	2.73893	2.73468	2.72517	2.71552	2.70875	2.69907	2.68575	2.67793	2.67423	2.66456	2.65352	2.6313	2.61254	2.59051	2.56601	2.54835	2.53174	2.50949	2.48442	2.46425	2.4407	2.42101	2.39301	2.37247	2.34909	2.32948	2.30472	2.28415	2.26078	2.23737	2.21534	2.18907	2.1684	2.14176	2.11872	2.09102	2.0609	2.02871
38	D2	MaSat	SYBR	2.90122	2.89488	2.89801	2.8938	2.8887	2.8737	2.87403	2.86495	2.85668	2.85168	2.84661	2.83402	2.83097	2.82609	2.81218	2.80083	2.77538	2.75576	2.74054	2.71089	2.69048	2.67069	2.65846	2.63	2.61394	2.58529	2.56266	2.53854	2.51605	2.49861	2.47454	2.44752	2.42438	2.40561	2.38234	2.35729	2.33391	2.31196	2.28631	2.26119	2.24093	2.21399	2.18483	2.15914	2.12736	2.09264
39	D3	MaSat	SYBR	2.86055	2.86072	2.85672	2.84315	2.83802	2.83514	2.82713	2.82275	2.81516	2.81034	2.81487	2.80855	2.79362	2.77841	2.76016	2.74215	2.73664	2.71518	2.68515	2.66574	2.65623	2.62432	2.60065	2.58052	2.57115	2.53906	2.52706	2.49125	2.46922	2.44897	2.42586	2.40297	2.38093	2.35949	2.33698	2.31077	2.28726	2.26594	2.24084	2.21697	2.1932	2.16884	2.15513	2.12057	2.08818	2.05271
40	D4	GAPDH	SYBR	3.21693	3.20479	3.18743	3.17996	3.16123	3.1532	3.12882	3.12052	3.09965	3.07767	3.05028	3.03541	3.01487	2.99875	2.95971	2.93247	2.89563	2.86539	2.8378	2.80998	2.7818	2.75248	2.72486	2.70322	2.67083	2.64904	2.61268	2.58735	2.56178	2.52887	2.50592	2.48105	2.45275	2.4238	2.39864	2.37756	2.35328	2.32847	2.30333	2.28538	2.25857	2.23884	2.20214	2.17944	2.14724	2.11231
41	D5	GAPDH	SYBR	3.1565	3.14503	3.13392	3.12532	3.11227	3.10398	3.08541	3.07583	3.06055	3.05177	3.0296	3.00813	2.99255	2.9659	2.93468	2.90666	2.87378	2.84828	2.81653	2.78747	2.75972	2.72944	2.70244	2.67662	2.64188	2.61999	2.58952	2.56424	2.53579	2.50732	2.48296	2.45547	2.42753	2.40699	2.37715	2.35234	2.32918	2.30776	2.28092	2.25895	2.23332	2.2082	2.1782	2.14963	2.11866	2.07864
42	D6	GAPDH	SYBR	3.13683	3.12314	3.11131	3.09865	3.08498	3.07017	3.05596	3.0421	3.03044	3.01595	2.99629	2.9807	2.9587	2.92632	2.89847	2.86673	2.8384	2.80813	2.78101	2.74983	2.72286	2.69637	2.66723	2.6431	2.61516	2.58587	2.55899	2.53274	2.50793	2.47988	2.45332	2.42957	2.40552	2.3797	2.35758	2.33471	2.31181	2.28856	2.2597	2.23368	2.20714	2.17967	2.15406	2.12133	2.09124	2.05437
49	E1	MaSat	SYBR	2.83769	2.84019	2.83498	2.83254	2.82315	2.81849	2.80846	2.80362	2.79495	2.7898	2.7847	2.77348	2.76833	2.7586	2.75088	2.74501	2.73603	2.72303	2.71071	2.6877	2.66913	2.64716	2.62342	2.60491	2.58724	2.56395	2.54205	2.52049	2.49559	2.47489	2.45393	2.4293	2.4079	2.38803	2.3659	2.34574	2.31878	2.29707	2.27538	2.25026	2.22743	2.20263	2.17898	2.15721	2.13305	2.11013
50	E2	MaSat	SYBR	2.93585	2.92965	2.93086	2.92657	2.91909	2.90646	2.90152	2.89369	2.8836	2.88175	2.87383	2.86455	2.863	2.85515	2.83616	2.82249	2.79701	2.77456	2.759	2.72967	2.71262	2.69047	2.67472	2.65058	2.63168	2.60423	2.58023	2.56057	2.53747	2.51893	2.49825	2.47008	2.44771	2.43139	2.4086	2.38068	2.35804	2.33747	2.31499	2.28762	2.26802	2.23978	2.21104	2.19099	2.16326	2.14149
51	E3	MaSat	SYBR	2.97245	2.97003	2.96836	2.95141	2.94578	2.94346	2.93528	2.93121	2.92281	2.91433	2.91473	2.9099	2.88893	2.87408	2.85422	2.83242	2.82706	2.80248	2.77293	2.75209	2.74407	2.70879	2.68644	2.66587	2.65602	2.62542	2.6132	2.57677	2.55364	2.53392	2.51099	2.48884	2.46618	2.44611	2.42166	2.39818	2.3743	2.3533	2.3276	2.30443	2.27847	2.2568	2.24151	2.20958	2.18298	2.15638
52	E4	GAPDH	SYBR	3.17158	3.16248	3.14579	3.14421	3.12764	3.12246	3.10234	3.09588	3.07713	3.06123	3.03909	3.02547	3.01432	3.00516	2.9659	2.93902	2.90194	2.87078	2.84298	2.81619	2.78639	2.75315	2.72736	2.70489	2.67064	2.64649	2.6105	2.58419	2.55376	2.52145	2.49704	2.47141	2.44066	2.40858	2.38257	2.3586	2.33011	2.30304	2.27424	2.25613	2.22762	2.20068	2.16214	2.14203	2.10929	2.07939
53	E5	GAPDH	SYBR	3.045	3.03597	3.03184	3.01898	3.00861	2.99822	2.9802	2.97227	2.95648	2.94594	2.92422	2.90522	2.89205	2.8718	2.84851	2.81764	2.7873	2.76215	2.73287	2.70194	2.6746	2.64043	2.61707	2.59135	2.55748	2.53204	2.50154	2.47673	2.44938	2.42203	2.39374	2.3673	2.33872	2.31515	2.28134	2.25672	2.23199	2.20669	2.17809	2.15281	2.12822	2.10369	2.0707	2.0414	2.01494	1.98462
54	E6	GAPDH	SYBR	3.13066	3.12373	3.11845	3.10475	3.09233	3.08259	3.0734	3.06538	3.05182	3.03725	3.02313	3.00997	2.99508	2.967	2.93922	2.90928	2.87889	2.85002	2.82053	2.78877	2.7609	2.72958	2.69841	2.67214	2.64349	2.61261	2.58443	2.5553	2.52479	2.49532	2.46632	2.43763	2.41094	2.38135	2.35189	2.3281	2.29867	2.27442	2.24453	2.22018	2.19162	2.16321	2.13481	2.1056	2.07651	2.04062
61	F1	MaSat	SYBR	2.7129	2.71242	2.70839	2.70388	2.69556	2.69006	2.68418	2.67463	2.66864	2.66175	2.65307	2.64405	2.63836	2.63017	2.61816	2.61361	2.60388	2.59342	2.58331	2.56809	2.54857	2.53088	2.51177	2.49242	2.47098	2.45142	2.4312	2.4076	2.38539	2.3671	2.34398	2.31992	2.30009	2.28054	2.25746	2.23488	2.21331	2.18951	2.16798	2.14643	2.12536	2.10389	2.08367	2.06153	2.034	2.00666
62	F2	MaSat	SYBR	2.72457	2.72167	2.71974	2.71461	2.71073	2.70265	2.69309	2.68971	2.67834	2.67739	2.67065	2.66068	2.65985	2.64734	2.63727	2.62844	2.60538	2.59037	2.57219	2.54869	2.52806	2.50673	2.4908	2.46617	2.45047	2.42722	2.40502	2.38167	2.36017	2.34326	2.32131	2.29251	2.26795	2.25324	2.22968	2.20343	2.18297	2.16196	2.13933	2.11791	2.09469	2.07344	2.05012	2.02598	1.99745	1.968
63	F3	MaSat	SYBR	2.76541	2.76378	2.76513	2.75944	2.75924	2.75588	2.75347	2.75339	2.74842	2.74308	2.73931	2.73076	2.71716	2.69815	2.67687	2.65713	2.64442	2.62419	2.60148	2.58151	2.56511	2.54323	2.5208	2.49906	2.48175	2.45752	2.43764	2.41318	2.39089	2.37035	2.34597	2.32517	2.30089	2.27941	2.25685	2.23322	2.21136	2.18961	2.16725	2.14401	2.12471	2.10295	2.08387	2.05844	2.03228	2.00374
64	F4	GAPDH	SYBR	2.95922	2.95169	2.93597	2.93304	2.91827	2.90902	2.88842	2.88061	2.85968	2.84773	2.82363	2.80544	2.79319	2.77817	2.74557	2.71918	2.68389	2.65139	2.62601	2.59786	2.57086	2.53856	2.51229	2.48785	2.4572	2.43533	2.40023	2.37563	2.34786	2.31723	2.29643	2.27258	2.24531	2.21671	2.19433	2.17395	2.15152	2.12539	2.09894	2.07506	2.05001	2.02259	1.98989	1.96675	1.93611	1.90568
65	F5	GAPDH	SYBR	3.0931	3.07702	3.06569	3.04957	3.03717	3.02102	3.00058	2.98901	2.97379	2.9568	2.93852	2.92043	2.90291	2.87992	2.85301	2.82161	2.79359	2.76411	2.73226	2.70292	2.67361	2.64021	2.6133	2.58521	2.55193	2.52646	2.4965	2.46947	2.44127	2.4132	2.38446	2.35734	2.33117	2.30859	2.27976	2.25565	2.23257	2.20913	2.18331	2.15531	2.12918	2.1028	2.0744	2.04511	2.0193	1.98545
66	F6	GAPDH	SYBR	3.10302	3.09534	3.08221	3.07033	3.06063	3.04352	3.03317	3.02423	3.01242	2.99814	2.97999	2.95907	2.93561	2.9057	2.87701	2.84718	2.81446	2.78541	2.75404	2.72138	2.69545	2.66394	2.63227	2.60457	2.57544	2.54371	2.5157	2.49197	2.46177	2.43234	2.40686	2.37901	2.35345	2.32815	2.30212	2.27811	2.25151	2.2259	2.19932	2.17183	2.14389	2.11428	2.08768	2.0553	2.02694	1.99535
73	G1	MaSat	SYBR	2.48141	2.47934	2.47497	2.47336	2.4667	2.46073	2.45411	2.44765	2.4417	2.43687	2.43043	2.42148	2.41794	2.40919	2.40159	2.3964	2.38826	2.37992	2.36947	2.35656	2.34104	2.32407	2.30717	2.29122	2.27303	2.25498	2.23816	2.2186	2.20271	2.17964	2.1637	2.14619	2.12699	2.10935	2.08965	2.07152	2.05433	2.03403	2.01364	1.99396	1.97437	1.95272	1.93129	1.91177	1.88872	1.86645
74	G2	MaSat	SYBR	2.55773	2.5532	2.54451	2.53883	2.53423	2.53071	2.52302	2.51788	2.5145	2.50688	2.5016	2.49931	2.48985	2.48126	2.47479	2.45449	2.44144	2.42331	2.40252	2.3874	2.36769	2.34908	2.32848	2.31225	2.29278	2.27492	2.25763	2.23647	2.21619	2.19359	2.17528	2.15381	2.13759	2.11345	2.0927	2.07391	2.05301	2.03168	2.01025	1.98696	1.96443	1.94063	1.92174	1.89699	1.87335	1.84543
75	G3	MaSat	SYBR	2.495	2.49733	2.49321	2.4998	2.49925	2.49534	2.49495	2.49296	2.48765	2.48452	2.46925	2.4629	2.45788	2.4458	2.42692	2.41435	2.38545	2.37249	2.36019	2.34128	2.31789	2.30935	2.29272	2.27362	2.24842	2.23393	2.21096	2.20162	2.1819	2.1643	2.14388	2.12418	2.10804	2.08367	2.06507	2.04371	2.02483	2.00416	1.98195	1.9607	1.94041	1.91725	1.88418	1.86663	1.84058	1.81444
76	G4	GAPDH	SYBR	2.16402	2.1609	2.15834	2.14401	2.13838	2.1275	2.12138	2.11084	2.10362	2.09622	2.09137	2.0795	2.0709	2.0531	2.041	2.02088	2.00693	1.98894	1.97113	1.94898	1.92935	1.9102	1.89125	1.86904	1.85355	1.82917	1.81499	1.79389	1.77298	1.75658	1.73579	1.71594	1.69794	1.68039	1.6599	1.63871	1.62079	1.60287	1.585	1.55945	1.54623	1.52286	1.50997	1.48492	1.46912	1.44823
77	G5	GAPDH	SYBR	2.20089	2.19713	2.189	2.18059	2.17279	2.16249	2.15932	2.14987	2.1416	2.13025	2.1226	2.11555	2.1036	2.0912	2.07877	2.06312	2.04437	2.02559	2.00499	1.9865	1.96707	1.94882	1.92755	1.90734	1.89045	1.86945	1.84765	1.82971	1.81116	1.79048	1.77286	1.75221	1.73229	1.71357	1.69468	1.67628	1.65585	1.6365	1.61728	1.59831	1.57887	1.55812	1.54116	1.51999	1.50041	1.48052
78	G6	GAPDH	SYBR	2.2463	2.24217	2.23554	2.22922	2.22473	2.21771	2.20991	2.20029	2.19346	2.18709	2.17719	2.16647	2.15586	2.14058	2.12219	2.10458	2.08367	2.06339	2.044	2.0214	2.00227	1.97843	1.95963	1.93872	1.91789	1.89679	1.87782	1.85612	1.83734	1.81773	1.79454	1.77327	1.75427	1.73285	1.71042	1.69267	1.67302	1.65233	1.6309	1.6107	1.59096	1.56933	1.55028	1.52762	1.50817	1.48707
[truncated: 71 more columns]

## Sheet: Melt Region Derivative Data
Block Type	96well
Chemistry	SYBR_GREEN
Experiment File Name	D:\Applied Biosystems\StepOne Software v2.2.2\experiments\Major satellite RNA.eds
Experiment Run End Time	2025-01-16 18:15:17 PM CET
Instrument Type	steponeplus
Passive Reference	ROX
Well	Well Location	Target	Reporter Dye	Reading 1	Reading 2	Reading 3	Reading 4	Reading 5	Reading 6	Reading 7	Reading 8	Reading 9	Reading 10	Reading 11	Reading 12	Reading 13	Reading 14	Reading 15	Reading 16	Reading 17	Reading 18	Reading 19	Reading 20	Reading 21	Reading 22	Reading 23	Reading 24	Reading 25	Reading 26	Reading 27	Reading 28	Reading 29	Reading 30	Reading 31	Reading 32	Reading 33	Reading 34	Reading 35	Reading 36	Reading 37	Reading 38	Reading 39	Reading 40	Reading 41	Reading 42	Reading 43	Reading 44	Reading 45	Reading 46
1	A1	MaSat	SYBR	0.0584534	0.0563024	0.0542342	0.0528984	0.0527675	0.0539383	0.0561058	0.0587068	0.0611565	0.06305	0.064253	0.0648739	0.0651599	0.0654065	0.0659143	0.0670049	0.0690728	0.0726036	0.0781188	0.0860036	0.096274	0.108403	0.121349	0.133832	0.144726	0.153382	0.159727	0.164152	0.167278	0.169739	0.172025	0.174392	0.176863	0.179308	0.181568	0.183597	0.185526	0.187628	0.190229	0.193605	0.197924	0.203263	0.209669	0.21724	0.226181	0.236808
2	A2	MaSat	SYBR	0.0515708	0.0508751	0.049417	0.0474212	0.0453866	0.0439166	0.0434711	0.0442009	0.0459088	0.0481747	0.0505636	0.0528586	0.0552297	0.0582397	0.0627134	0.0694516	0.078899	0.0908851	0.104563	0.11861	0.131649	0.142671	0.151283	0.157662	0.16231	0.165771	0.168459	0.170632	0.172456	0.174049	0.175524	0.176977	0.178493	0.18014	0.181985	0.184101	0.186574	0.189505	0.193002	0.197163	0.202065	0.207774	0.214397	0.222129	0.231288	0.24229
3	A3	MaSat	SYBR	0.0458559	0.0422851	0.0386588	0.0359264	0.0347515	0.0352835	0.0371696	0.0397802	0.0424857	0.0448964	0.0470428	0.0494095	0.0528575	0.0583697	0.0667223	0.07817	0.0922587	0.107874	0.123516	0.137709	0.149402	0.158175	0.164215	0.16811	0.170593	0.172345	0.173883	0.175536	0.177455	0.179635	0.181955	0.184237	0.186323	0.188156	0.189813	0.191485	0.19339	0.195703	0.198529	0.201938	0.206031	0.210976	0.217006	0.224378	0.233337	0.244119
4	A4	GAPDH	SYBR	0.283273	0.257254	0.228307	0.202558	0.184856	0.177324	0.179526	0.189811	0.206798	0.230169	0.260523	0.29848	0.343677	0.39411	0.446264	0.495961	0.539474	0.574505	0.600495	0.618326	0.629645	0.636199	0.63943	0.640415	0.639949	0.638666	0.637056	0.635416	0.633812	0.632118	0.630105	0.627564	0.624389	0.620573	0.616159	0.61122	0.605866	0.600333	0.595052	0.590598	0.587542	0.586189	0.586418	0.587691	0.589283	0.590573
5	A5	GAPDH	SYBR	0.354793	0.33695	0.319504	0.306826	0.301728	0.304596	0.313736	0.326545	0.340756	0.355209	0.37001	0.386185	0.405082	0.427746	0.454385	0.484119	0.515027	0.544577	0.570298	0.590495	0.604684	0.613587	0.618695	0.621622	0.6236	0.625263	0.626758	0.627988	0.628798	0.629066	0.628702	0.627696	0.626193	0.624526	0.623108	0.622231	0.621881	0.621735	0.621335	0.62036	0.618778	0.616848	0.614953	0.613387	0.612214	0.611273
6	A6	GAPDH	SYBR	0.348742	0.324379	0.297672	0.274426	0.259158	0.253797	0.257807	0.26941	0.28691	0.309497	0.33724	0.370564	0.409448	0.452826	0.498352	0.542752	0.582623	0.615309	0.639547	0.655562	0.664745	0.669084	0.670604	0.670958	0.671222	0.671926	0.673196	0.674948	0.676973	0.678947	0.680447	0.681017	0.680357	0.678445	0.67556	0.672137	0.668537	0.664901	0.66116	0.657194	0.653058	0.649087	0.645829	0.643843	0.643484	0.644798
13	B1	MaSat	SYBR	0.0666306	0.0640211	0.0614131	0.0595018	0.0587995	0.0594555	0.0612368	0.0636615	0.0661857	0.0684222	0.0702758	0.0719891	0.0740901	0.0772451	0.0820759	0.0889606	0.0978985	0.108463	0.119898	0.131312	0.141909	0.151155	0.158825	0.164944	0.169659	0.173163	0.175659	0.177396	0.178702	0.17995	0.181477	0.183476	0.18594	0.188683	0.191441	0.194	0.19631	0.198519	0.200949	0.204	0.208062	0.213447	0.220384	0.229036	0.239541	0.252053
14	B2	MaSat	SYBR	0.0929783	0.0877266	0.0806231	0.0730004	0.0664264	0.0621927	0.0609876	0.0628678	0.0674679	0.0742821	0.0828933	0.0930465	0.104566	0.117192	0.130442	0.143605	0.155891	0.166645	0.1755	0.182402	0.187541	0.191243	0.193925	0.196059	0.19812	0.200476	0.203273	0.206407	0.209631	0.212733	0.215642	0.218401	0.221054	0.223561	0.22584	0.227883	0.22985	0.232078	0.235039	0.239252	0.245212	0.2533	0.263714	0.276466	0.291459	0.308627
15	B3	MaSat	SYBR	0.0863073	0.0802204	0.0730236	0.0662085	0.0610912	0.0583778	0.0580958	0.0598825	0.0634107	0.0687145	0.0761974	0.0863018	0.0990304	0.113624	0.128647	0.142453	0.153792	0.162191	0.167945	0.17182	0.174661	0.177102	0.179451	0.181739	0.183858	0.185718	0.187341	0.188856	0.190416	0.192117	0.193969	0.195926	0.197937	0.200004	0.202195	0.204635	0.20747	0.210834	0.214824	0.219509	0.22496	0.231303	0.238761	0.247648	0.258323	0.271134
16	B4	GAPDH	SYBR	0.381104	0.352732	0.32091	0.292078	0.271493	0.261935	0.263937	0.276921	0.300176	0.332989	0.374021	0.420652	0.468996	0.514688	0.554124	0.585364	0.608301	0.624112	0.634469	0.640913	0.644638	0.646516	0.647245	0.647386	0.647318	0.647198	0.646955	0.64642	0.645485	0.644181	0.642644	0.641028	0.639432	0.637901	0.636441	0.635038	0.633655	0.632221	0.630702	0.629166	0.627807	0.626856	0.626385	0.626201	0.625906	0.625162
17	B5	GAPDH	SYBR	0.49677	0.460214	0.419655	0.384312	0.362222	0.357772	0.371133	0.399241	0.437477	0.481077	0.525985	0.56916	0.608585	0.643117	0.672255	0.695925	0.714298	0.727718	0.73666	0.741789	0.743959	0.744195	0.743565	0.742971	0.742943	0.743524	0.744373	0.745004	0.745044	0.744371	0.743078	0.741361	0.739396	0.73728	0.735018	0.732525	0.729578	0.725841	0.720926	0.714555	0.706714	0.697787	0.688557	0.6801	0.673597	0.670121
18	B6	GAPDH	SYBR	0.522951	0.491476	0.456587	0.42585	0.405584	0.399097	0.406585	0.426251	0.455558	0.49198	0.533113	0.576537	0.61977	0.660425	0.696448	0.726385	0.749504	0.765855	0.77621	0.781868	0.784349	0.785068	0.785062	0.784911	0.784815	0.784772	0.784727	0.784641	0.784441	0.783954	0.782886	0.780879	0.777725	0.773477	0.768511	0.763344	0.758393	0.753754	0.749224	0.74452	0.73959	0.734759	0.730687	0.728121	0.727661	0.729608
25	C1	MaSat	SYBR	0.0706092	0.0683085	0.0656725	0.0632986	0.0617422	0.0613124	0.0619861	0.0634785	0.0654198	0.0675575	0.0698892	0.0726967	0.076483	0.0818526	0.0893464	0.0992405	0.111338	0.124878	0.138631	0.151227	0.161572	0.169178	0.174249	0.177511	0.179888	0.182158	0.184755	0.187714	0.190785	0.193621	0.195949	0.197668	0.198855	0.199737	0.200644	0.201962	0.204056	0.20718	0.211413	0.216666	0.222777	0.22964	0.237328	0.24615	0.256612	0.269323
26	C2	MaSat	SYBR	0.0781112	0.0728883	0.0668693	0.061187	0.0566754	0.0536571	0.0520761	0.0518491	0.0531855	0.0566949	0.063213	0.073374	0.0871703	0.103717	0.121399	0.138356	0.153053	0.164647	0.173056	0.17877	0.182577	0.185298	0.187603	0.189888	0.192259	0.194628	0.196857	0.198872	0.200679	0.202303	0.203751	0.20505	0.206329	0.207846	0.20993	0.212851	0.216741	0.221589	0.227294	0.23372	0.24076	0.24839	0.256733	0.2661	0.276978	0.289971
27	C3	MaSat	SYBR	0.0903292	0.0857271	0.0796196	0.0729789	0.0668616	0.06213	0.0593799	0.059036	0.0614819	0.067053	0.0758782	0.0876555	0.101555	0.116345	0.130708	0.143596	0.154422	0.163069	0.169737	0.17476	0.178482	0.181231	0.183332	0.185123	0.186889	0.18879	0.190821	0.192855	0.194757	0.196488	0.19814	0.199893	0.201932	0.204358	0.207155	0.210205	0.21338	0.216634	0.220096	0.224075	0.228989	0.235222	0.243012	0.252429	0.26351	0.276429
28	C4	GAPDH	SYBR	0.488341	0.457157	0.421979	0.390206	0.368025	0.35866	0.362386	0.377881	0.403679	0.438758	0.482039	0.531467	0.583532	0.633842	0.678346	0.714566	0.742059	0.761957	0.776026	0.785791	0.792184	0.795665	0.796589	0.795498	0.793172	0.790431	0.787901	0.785863	0.784303	0.783052	0.781936	0.780838	0.779688	0.778406	0.776882	0.774999	0.772685	0.769996	0.767101	0.764229	0.761514	0.758893	0.756081	0.752723	0.748665	0.744198
29	C5	GAPDH	SYBR	0.484187	0.452242	0.415494	0.381682	0.357697	0.347599	0.352238	0.37025	0.399379	0.437324	0.481773	0.530111	0.579192	0.625611	0.666294	0.699153	0.72339	0.739442	0.748617	0.752658	0.753378	0.752376	0.750842	0.749489	0.748584	0.748081	0.747771	0.747456	0.747007	0.746353	0.745439	0.744155	0.742343	0.739831	0.736548	0.732629	0.728469	0.724625	0.721573	0.719407	0.71767	0.715458	0.711797	0.706177	0.698949	0.691427
30	C6	GAPDH	SYBR	0.404977	0.370574	0.330323	0.292433	0.264626	0.252096	0.256868	0.278292	0.313845	0.359738	0.411376	0.463923	0.51307	0.555692	0.590207	0.61643	0.635128	0.647501	0.654807	0.658207	0.658768	0.657484	0.655259	0.652825	0.650641	0.648851	0.64737	0.645984	0.644459	0.642583	0.640192	0.637181	0.633552	0.629439	0.625076	0.620696	0.616421	0.612247	0.608136	0.60419	0.600768	0.598421	0.597674	0.598788	0.60166	0.605952
37	D1	MaSat	SYBR	0.10283	0.10163	0.0998897	0.0977773	0.0956211	0.0938569	0.0929546	0.0932911	0.0950332	0.0980485	0.101978	0.106428	0.111286	0.116967	0.124437	0.134875	0.14906	0.166813	0.186786	0.206858	0.224907	0.239587	0.250682	0.258885	0.265256	0.270658	0.275478	0.279679	0.283021	0.285309	0.28655	0.286995	0.287091	0.287347	0.28821	0.289983	0.292862	0.297039	0.302817	0.310663	0.3211	0.334464	0.35059	0.368618	0.387078	0.404334
38	D2	MaSat	SYBR	0.119401	0.112876	0.105481	0.098675	0.0935187	0.0904057	0.0891968	0.0896393	0.0917454	0.0959722	0.103143	0.114159	0.129551	0.149054	0.1714	0.194508	0.216022	0.234016	0.247546	0.256836	0.263046	0.267702	0.272055	0.276641	0.281266	0.285352	0.288427	0.290403	0.291569	0.292334	0.293015	0.293785	0.29475	0.296047	0.297862	0.300396	0.303884	0.308653	0.315163	0.323955	0.335473	0.349804	0.366464	0.384351	0.401959	0.417875
39	D3	MaSat	SYBR	0.127752	0.121762	0.113386	0.103725	0.0941414	0.085972	0.0804588	0.0787675	0.0819615	0.0907205	0.104951	0.123559	0.14469	0.166331	0.186936	0.205671	0.222219	0.236433	0.248125	0.257163	0.263667	0.268173	0.271574	0.274838	0.278608	0.282914	0.287186	0.290637	0.29273	0.293491	0.293454	0.29335	0.29374	0.294828	0.296483	0.29844	0.300574	0.303132	0.306842	0.312835	0.322302	0.33597	0.353578	0.373693	0.394092	0.412607
40	D4	GAPDH	SYBR	0.293026	0.280653	0.265931	0.252114	0.242354	0.238603	0.241164	0.249011	0.260594	0.274665	0.29064	0.308361	0.327458	0.346799	0.364485	0.378453	0.38731	0.390864	0.39009	0.38664	0.38225	0.378299	0.375595	0.374333	0.374175	0.37443	0.374328	0.373295	0.371088	0.367759	0.363481	0.358419	0.35272	0.346618	0.340574	0.335324	0.331831	0.331185	0.334491	0.342777	0.356871	0.377249	0.403786	0.435385	0.469579	0.502359
41	D5	GAPDH	SYBR	0.267428	0.253234	0.235842	0.218702	0.205254	0.19795	0.197874	0.204974	0.218508	0.23736	0.260145	0.285195	0.310608	0.334415	0.354895	0.370886	0.381994	0.388558	0.391426	0.391648	0.390212	0.387885	0.385179	0.382377	0.379616	0.376929	0.374275	0.371544	0.368577	0.365215	0.361376	0.357086	0.352495	0.347889	0.343705	0.34056	0.339246	0.34067	0.34576	0.355375	0.370223	0.390752	0.416903	0.447727	0.480956	0.512818
42	D6	GAPDH	SYBR	0.309031	0.295736	0.278736	0.261108	0.246178	0.236641	0.234161	0.239435	0.25238	0.272206	0.29736	0.325517	0.353831	0.379463	0.400198	0.414894	0.423544	0.427037	0.426719	0.42403	0.420235	0.416275	0.412696	0.409641	0.406934	0.404226	0.401156	0.397466	0.393025	0.387872	0.382239	0.376603	0.371673	0.3683	0.367266	0.369074	0.373822	0.381286	0.39118	0.403506	0.418754	0.437843	0.461767	0.491042	0.525084	0.561688
49	E1	MaSat	SYBR	0.0930739	0.0902622	0.0875451	0.085522	0.0844927	0.0844085	0.0850224	0.0861052	0.0875803	0.0895346	0.0921789	0.0958631	0.101137	0.108739	0.11943	0.13367	0.15124	0.171094	0.191516	0.210597	0.226818	0.239475	0.248757	0.255468	0.260547	0.264681	0.268131	0.270847	0.272696	0.273668	0.273978	0.274035	0.274314	0.275205	0.276889	0.279272	0.282071	0.284917	0.287499	0.289665	0.291478	0.293234	0.295438	0.298707	0.303627	0.310622
50	E2	MaSat	SYBR	0.128853	0.122603	0.115325	0.108332	0.102553	0.0983098	0.0955602	0.0943537	0.0952044	0.099112	0.107252	0.120447	0.13866	0.160739	0.184539	0.207481	0.227267	0.242499	0.252962	0.259484	0.263492	0.266434	0.269274	0.272283	0.275163	0.277428	0.278801	0.279402	0.279636	0.279948	0.280616	0.28173	0.283273	0.28521	0.287522	0.290202	0.293273	0.296737	0.300534	0.304455	0.308183	0.311432	0.314167	0.316709	0.319729	0.324077
51	E3	MaSat	SYBR	0.144551	0.137098	0.12696	0.115673	0.105105	0.0970024	0.0927394	0.0932636	0.0991171	0.110343	0.126318	0.145678	0.166547	0.187061	0.205868	0.222314	0.236248	0.247693	0.256639	0.263097	0.267284	0.269776	0.271495	0.273432	0.276242	0.279914	0.283766	0.286857	0.288521	0.288733	0.288058	0.287309	0.287144	0.287836	0.289272	0.291111	0.292982	0.294652	0.296132	0.297677	0.299674	0.302431	0.306014	0.310274	0.315115	0.320809
52	E4	GAPDH	SYBR	0.249991	0.237309	0.222041	0.207461	0.196655	0.191444	0.192017	0.197428	0.206533	0.218815	0.234608	0.254552	0.278617	0.305367	0.331997	0.355264	0.372705	0.383458	0.388291	0.388997	0.38761	0.385844	0.384805	0.384922	0.386004	0.387425	0.388425	0.388441	0.387293	0.385159	0.382355	0.37913	0.375574	0.371729	0.367768	0.364095	0.361351	0.360266	0.361444	0.365172	0.371303	0.379291	0.388339	0.397512	0.40573	0.411769
53	E5	GAPDH	SYBR	0.247104	0.234515	0.219804	0.205981	0.195791	0.190916	0.191796	0.197969	0.208598	0.22289	0.240258	0.260218	0.282144	0.305005	0.327344	0.347542	0.364248	0.376717	0.384907	0.389346	0.390888	0.390479	0.38895	0.38691	0.384708	0.382534	0.380519	0.37879	0.377435	0.376429	0.37561	0.374718	0.373492	0.37179	0.369695	0.367536	0.365858	0.365287	0.366383	0.369504	0.374706	0.381736	0.390049	0.398856	0.40715	0.413755
54	E6	GAPDH	SYBR	0.248142	0.23428	0.216889	0.199139	0.184353	0.175109	0.172807	0.177791	0.189729	0.207952	0.231523	0.259078	0.288689	0.31796	0.3445	0.366477	0.383022	0.39423	0.400878	0.404041	0.404805	0.404139	0.402856	0.401578	0.400667	0.400192	0.399945	0.399551	0.398628	0.396924	0.39439	0.391157	0.387512	0.383817	0.380486	0.37794	0.376571	0.376702	0.378547	0.38222	0.387724	0.394898	0.403339	0.412287	0.42061	0.426935
61	F1	MaSat	SYBR	0.0617981	0.060038	0.0582968	0.0570114	0.0564721	0.0567426	0.0576801	0.0590454	0.0606136	0.0622524	0.0639529	0.0658413	0.0681776	0.071338	0.0757628	0.0818446	0.0897778	0.0994211	0.110262	0.12152	0.132358	0.142105	0.150395	0.157168	0.162567	0.16681	0.170094	0.172573	0.174369	0.175609	0.176447	0.177054	0.177591	0.17815	0.178729	0.179253	0.179674	0.1801	0.180903	0.182758	0.186552	0.193216	0.203478	0.217606	0.235234	0.255347
62	F2	MaSat	SYBR	0.0717984	0.0683921	0.0644691	0.0607956	0.0579349	0.0560852	0.0551793	0.0551325	0.0560615	0.0583287	0.0624327	0.0688059	0.0776239	0.088681	0.101363	0.114734	0.127713	0.139308	0.14883	0.156027	0.1611	0.164583	0.167124	0.169274	0.171348	0.173437	0.175502	0.177482	0.179328	0.180969	0.182289	0.183173	0.18358	0.183591	0.183392	0.183224	0.183358	0.184119	0.185923	0.189294	0.194837	0.203149	0.214686	0.229582	0.247484	0.267499
63	F3	MaSat	SYBR	0.0848325	0.0757685	0.064591	0.0534123	0.0443827	0.0391223	0.0384977	0.0426884	0.0513782	0.0638602	0.0790541	0.0955566	0.111822	0.12649	0.138702	0.148248	0.15544	0.160858	0.165076	0.16853	0.171495	0.174145	0.176592	0.178921	0.181178	0.183362	0.185409	0.18723	0.18874	0.1899	0.190709	0.191191	0.19137	0.191267	0.1909	0.190321	0.189669	0.189233	0.189536	0.191352	0.195657	0.203463	0.215577	0.232323	0.253335	0.277501
64	F4	GAPDH	SYBR	0.222859	0.211939	0.199261	0.187607	0.179465	0.176175	0.177758	0.183345	0.191903	0.202817	0.216053	0.23184	0.250075	0.269825	0.289288	0.306306	0.319155	0.327144	0.330699	0.331	0.329435	0.327179	0.325006	0.323251	0.321855	0.320461	0.318589	0.315864	0.312176	0.307703	0.302808	0.297894	0.293365	0.289666	0.287289	0.286706	0.2882	0.291753	0.297066	0.30371	0.311308	0.319704	0.329028	0.339648	0.351962	0.366013
65	F5	GAPDH	SYBR	0.231207	0.223955	0.214695	0.205123	0.197016	0.191696	0.189866	0.191755	0.197356	0.206583	0.219237	0.234862	0.252599	0.271179	0.289104	0.304969	0.31778	0.327099	0.333031	0.336039	0.336756	0.335833	0.333848	0.331268	0.32843	0.325537	0.322639	0.319647	0.316364	0.312596	0.308271	0.30354	0.298782	0.294536	0.291374	0.289781	0.290036	0.292179	0.296043	0.301404	0.308163	0.316483	0.32678	0.339512	0.354819	0.37208
66	F6	GAPDH	SYBR	0.240149	0.227269	0.210901	0.194022	0.179908	0.171282	0.169834	0.176117	0.189657	0.209127	0.232561	0.25764	0.282082	0.303969	0.322017	0.335654	0.344946	0.350436	0.352918	0.353232	0.352097	0.350027	0.347322	0.344153	0.340649	0.336949	0.333187	0.329431	0.325652	0.321787	0.317846	0.314022	0.31069	0.308323	0.307336	0.307978	0.310262	0.313998	0.31888	0.324605	0.331006	0.338148	0.346383	0.356278	0.368407	0.38295
73	G1	MaSat	SYBR	0.0452642	0.0440373	0.0428374	0.0419669	0.0416028	0.0417461	0.0422686	0.0430209	0.043904	0.0448961	0.0460459	0.0474612	0.0493274	0.0519085	0.0555187	0.0604251	0.0667301	0.0742782	0.082635	0.0911815	0.0992755	0.106416	0.11235	0.117066	0.120721	0.123529	0.125671	0.12727	0.128405	0.12916	0.129652	0.130039	0.13049	0.131159	0.132156	0.133537	0.135302	0.137407	0.139799	0.142462	0.145472	0.149025	0.15342	0.159017	0.166163	0.175135
74	G2	MaSat	SYBR	0.0640554	0.0614511	0.0576942	0.0533995	0.049315	0.0460811	0.0440999	0.0435758	0.0446444	0.0474751	0.0522693	0.0591497	0.0680165	0.0784402	0.0896745	0.100803	0.110947	0.11947	0.126081	0.13083	0.134012	0.136066	0.137477	0.138695	0.140061	0.141735	0.14367	0.145665	0.147473	0.148933	0.150036	0.150909	0.151741	0.152715	0.153966	0.15557	0.157542	0.159853	0.162474	0.165464	0.169026	0.173522	0.179389	0.187031	0.196751	0.208752
75	G3	MaSat	SYBR	0.063742	0.0553452	0.0456836	0.0368733	0.0308176	0.0286191	0.0304186	0.0356316	0.0433668	0.0527913	0.0633013	0.0744659	0.0858522	0.0968615	0.106746	0.114814	0.120702	0.124524	0.126819	0.128309	0.129616	0.131053	0.132584	0.133947	0.134903	0.135438	0.135826	0.136482	0.137735	0.139666	0.142107	0.144762	0.147366	0.149794	0.152096	0.154456	0.157124	0.160338	0.16424	0.168873	0.174214	0.180278	0.187222	0.19538	0.205199	0.217112
76	G4	GAPDH	SYBR	0.191249	0.184915	0.17685	0.168256	0.16038	0.154265	0.150754	0.150606	0.154519	0.162971	0.175953	0.192776	0.21216	0.232549	0.252522	0.27105	0.287516	0.30157	0.312989	0.321648	0.327592	0.331094	0.332647	0.332862	0.332333	0.331536	0.330778	0.330179	0.329732	0.329378	0.329088	0.328884	0.328812	0.328893	0.329087	0.329316	0.329487	0.329524	0.329394	0.329137	0.328871	0.328755	0.328897	0.329283	0.32982	0.330444
77	G5	GAPDH	SYBR	0.194984	0.187933	0.17877	0.169113	0.16076	0.155135	0.153006	0.154526	0.159525	0.167834	0.179423	0.194295	0.212216	0.232489	0.253877	0.274811	0.293733	0.309483	0.321552	0.3301	0.335748	0.339286	0.341414	0.342627	0.343202	0.343304	0.343055	0.342588	0.342038	0.341484	0.340945	0.340415	0.33992	0.339541	0.339384	0.339499	0.339851	0.34035	0.340914	0.341522	0.342228	0.34312	0.344274	0.34572	0.347436	0.349358
78	G6	GAPDH	SYBR	0.208432	0.196204	0.181303	0.166641	0.155023	0.148302	0.14719	0.15162	0.161238	0.17567	0.194455	0.216795	0.241429	0.266692	0.290821	0.312302	0.330134	0.343918	0.353771	0.360154	0.36371	0.36514	0.365147	0.364378	0.363403	0.362677	0.362493	0.362931	0.363839	0.364853	0.365548	0.365607	0.364962	0.363827	0.362598	0.361673	0.3613	0.361497	0.362107	0.36291	0.363728	0.364476	0.365144	0.365776	0.36645	0.367265
[truncated: 71 more columns]
