# Supplementary material for: Dynamic association of H3K36me3 with pericentromeric heterochromatin regulates its replication time
Source: EMBO Rep. 2025 Sep 8;26(20):4950–76. doi: 10.1038/s44319-025-00575-6 (PMC12549960; doi:10.1038/s44319-025-00575-6)
Supplement: Supplementary file 7 — Source data Fig. 3 [file 44319_2025_575_MOESM7_ESM.zip › 07_Figure_3/Figure_3D/GFP_PolII_in_CC/ANDCC_processed_C4-8_EGFP48hr_J1_EdUTMR_K36488_PolIICy5-01_JD6.czi - EGFP48hr_J1_EdUTMR_K36488_PolIICy5-01_JD6.czi #04-2.tif.csv]

	Value	NbObjects	VolObjects	PercObjects	Channel	Frame	Label
1	255	1	1	1.731E-5	1	1	processed_C4-8_EGFP48hr_J1_EdUTMR_K36488_PolIICy5-01_JD6.czi - EGFP48hr_J1_EdUTMR_K36488_PolIICy5-01_JD6.czi #04-2.tif
