# Supplementary material for: Dynamic association of H3K36me3 with pericentromeric heterochromatin regulates its replication time
Source: EMBO Rep. 2025 Sep 8;26(20):4950–76. doi: 10.1038/s44319-025-00575-6 (PMC12549960; doi:10.1038/s44319-025-00575-6)
Supplement: Supplementary file 8 — Source data Fig. 4 [file 44319_2025_575_MOESM8_ESM.zip]

Archive with 62 entries (57 files):
- 09_Figure_4/
- __MACOSX/._09_Figure_4
- 09_Figure_4/Figure_4A/
- __MACOSX/09_Figure_4/._Figure_4A
- 09_Figure_4/.DS_Store
- __MACOSX/09_Figure_4/._.DS_Store
- 09_Figure_4/Figure_4B/
- __MACOSX/09_Figure_4/._Figure_4B
- 09_Figure_4/Figure_4D/
- __MACOSX/09_Figure_4/._Figure_4D
- 09_Figure_4/Figure_4C/
- __MACOSX/09_Figure_4/._Figure_4C
- 09_Figure_4/Figure_4A/M_GFP_KD_EdUTMR_2_5hr_PCNA488-01_processed.czi - GFP_KD_EdUTMR_2_5hr_PCNA488-01_processed.czi #3-3.tif.txt
- __MACOSX/09_Figure_4/Figure_4A/._M_GFP_KD_EdUTMR_2_5hr_PCNA488-01_processed.czi - GFP_KD_EdUTMR_2_5hr_PCNA488-01_processed.czi #3-3.tif.txt
- 09_Figure_4/Figure_4A/M_GFP_KD_EdUTMR_2_5hr_PCNA488-01_processed.czi - GFP_KD_EdUTMR_2_5hr_PCNA488-01_processed.czi #2-1.tif.txt
- __MACOSX/09_Figure_4/Figure_4A/._M_GFP_KD_EdUTMR_2_5hr_PCNA488-01_processed.czi - GFP_KD_EdUTMR_2_5hr_PCNA488-01_processed.czi #2-1.tif.txt
- 09_Figure_4/Figure_4A/M_GFP_KD_EdUTMR_2_5hr_PCNA488-01_processed.czi - GFP_KD_EdUTMR_2_5hr_PCNA488-01_processed.czi #3-2.tif.txt
- __MACOSX/09_Figure_4/Figure_4A/._M_GFP_KD_EdUTMR_2_5hr_PCNA488-01_processed.czi - GFP_KD_EdUTMR_2_5hr_PCNA488-01_processed.czi #3-2.tif.txt
- 09_Figure_4/Figure_4A/M_GFP_KD_EdUTMR_2_5hr_PCNA488-01_processed.czi - GFP_KD_EdUTMR_2_5hr_PCNA488-01_processed.czi #3-1.tif.txt
- __MACOSX/09_Figure_4/Figure_4A/._M_GFP_KD_EdUTMR_2_5hr_PCNA488-01_processed.czi - GFP_KD_EdUTMR_2_5hr_PCNA488-01_processed.czi #3-1.tif.txt
- 09_Figure_4/Figure_4A/M_GFP_KD_EdUTMR_2_5hr_PCNA488-01_processed.czi - GFP_KD_EdUTMR_2_5hr_PCNA488-01_processed.czi #2-2.tif.txt
- __MACOSX/09_Figure_4/Figure_4A/._M_GFP_KD_EdUTMR_2_5hr_PCNA488-01_processed.czi - GFP_KD_EdUTMR_2_5hr_PCNA488-01_processed.czi #2-2.tif.txt
- 09_Figure_4/Figure_4A/M_GFP_KD_EdUTMR_2_5hr_PCNA488-01_processed.czi - GFP_KD_EdUTMR_2_5hr_PCNA488-01_processed.czi #7-1.tif.txt
- __MACOSX/09_Figure_4/Figure_4A/._M_GFP_KD_EdUTMR_2_5hr_PCNA488-01_processed.czi - GFP_KD_EdUTMR_2_5hr_PCNA488-01_processed.czi #7-1.tif.txt
- 09_Figure_4/Figure_4B/M_MsSat_1_KD_EdUTMR_2_5hr_PCNA488-01_processed.czi - MsSat_1_KD_EdUTMR_2_5hr_PCNA488-01_processed.czi #09-1.tif.txt
- __MACOSX/09_Figure_4/Figure_4B/._M_MsSat_1_KD_EdUTMR_2_5hr_PCNA488-01_processed.czi - MsSat_1_KD_EdUTMR_2_5hr_PCNA488-01_processed.czi #09-1.tif.txt
- 09_Figure_4/Figure_4B/M_MsSat_1_KD_EdUTMR_2_5hr_PCNA488-01_processed.czi - MsSat_1_KD_EdUTMR_2_5hr_PCNA488-01_processed.czi #10-1.tif.txt
- __MACOSX/09_Figure_4/Figure_4B/._M_MsSat_1_KD_EdUTMR_2_5hr_PCNA488-01_processed.czi - MsSat_1_KD_EdUTMR_2_5hr_PCNA488-01_processed.czi #10-1.tif.txt
- 09_Figure_4/Figure_4B/M_MsSat_1_KD_EdUTMR_2_5hr_PCNA488-01_processed.czi - MsSat_1_KD_EdUTMR_2_5hr_PCNA488-01_processed.czi #03-2.tif.txt
- __MACOSX/09_Figure_4/Figure_4B/._M_MsSat_1_KD_EdUTMR_2_5hr_PCNA488-01_processed.czi - MsSat_1_KD_EdUTMR_2_5hr_PCNA488-01_processed.czi #03-2.tif.txt
- 09_Figure_4/Figure_4B/M_MsSat_1_KD_EdUTMR_2_5hr_PCNA488-01_processed.czi - MsSat_1_KD_EdUTMR_2_5hr_PCNA488-01_processed.czi #02-1.tif.txt
- __MACOSX/09_Figure_4/Figure_4B/._M_MsSat_1_KD_EdUTMR_2_5hr_PCNA488-01_processed.czi - MsSat_1_KD_EdUTMR_2_5hr_PCNA488-01_processed.czi #02-1.tif.txt
- 09_Figure_4/Figure_4B/M_MsSat_1_KD_EdUTMR_2_5hr_PCNA488-01_processed.czi - MsSat_1_KD_EdUTMR_2_5hr_PCNA488-01_processed.czi #08-1.tif.txt
- __MACOSX/09_Figure_4/Figure_4B/._M_MsSat_1_KD_EdUTMR_2_5hr_PCNA488-01_processed.czi - MsSat_1_KD_EdUTMR_2_5hr_PCNA488-01_processed.czi #08-1.tif.txt
- 09_Figure_4/Figure_4B/M_MsSat_1_KD_EdUTMR_2_5hr_PCNA488-01_processed.czi - MsSat_1_KD_EdUTMR_2_5hr_PCNA488-01_processed.czi #03-1.tif.txt
- __MACOSX/09_Figure_4/Figure_4B/._M_MsSat_1_KD_EdUTMR_2_5hr_PCNA488-01_processed.czi - MsSat_1_KD_EdUTMR_2_5hr_PCNA488-01_processed.czi #03-1.tif.txt
- 09_Figure_4/Figure_4D/LNA.rds
- __MACOSX/09_Figure_4/Figure_4D/._LNA.rds
- 09_Figure_4/Figure_4D/anova_result_LNA.rds
- __MACOSX/09_Figure_4/Figure_4D/._anova_result_LNA.rds
- 09_Figure_4/Figure_4D/tukey_result_LNA.rds
- __MACOSX/09_Figure_4/Figure_4D/._tukey_result_LNA.rds
- 09_Figure_4/Figure_4C/M_MsSat_2_KD_EdUTMR_2_5hr_PCNA488_-02_processed.czi - MsSat_2_KD_EdUTMR_2_5hr_PCNA488_-02_processed.czi #12-1.tif.txt
- __MACOSX/09_Figure_4/Figure_4C/._M_MsSat_2_KD_EdUTMR_2_5hr_PCNA488_-02_processed.czi - MsSat_2_KD_EdUTMR_2_5hr_PCNA488_-02_processed.czi #12-1.tif.txt
- 09_Figure_4/Figure_4C/M_MsSat_2_KD_EdUTMR_2_5hr_PCNA488_-02_processed.czi - MsSat_2_KD_EdUTMR_2_5hr_PCNA488_-02_processed.czi #06-1.tif.txt
- __MACOSX/09_Figure_4/Figure_4C/._M_MsSat_2_KD_EdUTMR_2_5hr_PCNA488_-02_processed.czi - MsSat_2_KD_EdUTMR_2_5hr_PCNA488_-02_processed.czi #06-1.tif.txt
- 09_Figure_4/Figure_4C/M_MsSat_2_KD_EdUTMR_2_5hr_PCNA488_-02_processed.czi - MsSat_2_KD_EdUTMR_2_5hr_PCNA488_-02_processed.czi #12-2.tif.txt
- __MACOSX/09_Figure_4/Figure_4C/._M_MsSat_2_KD_EdUTMR_2_5hr_PCNA488_-02_processed.czi - MsSat_2_KD_EdUTMR_2_5hr_PCNA488_-02_processed.czi #12-2.tif.txt
- 09_Figure_4/Figure_4C/M_MsSat_2_KD_EdUTMR_2_5hr_PCNA488_-02_processed.czi - MsSat_2_KD_EdUTMR_2_5hr_PCNA488_-02_processed.czi #07-1.tif.txt
- __MACOSX/09_Figure_4/Figure_4C/._M_MsSat_2_KD_EdUTMR_2_5hr_PCNA488_-02_processed.czi - MsSat_2_KD_EdUTMR_2_5hr_PCNA488_-02_processed.czi #07-1.tif.txt
- 09_Figure_4/Figure_4C/M_MsSat_2_KD_EdUTMR_2_5hr_PCNA488_-02_processed.czi - MsSat_2_KD_EdUTMR_2_5hr_PCNA488_-02_processed.czi #11-3.tif.txt
- __MACOSX/09_Figure_4/Figure_4C/._M_MsSat_2_KD_EdUTMR_2_5hr_PCNA488_-02_processed.czi - MsSat_2_KD_EdUTMR_2_5hr_PCNA488_-02_processed.czi #11-3.tif.txt
- 09_Figure_4/Figure_4C/M_MsSat_2_KD_EdUTMR_2_5hr_PCNA488_-02_processed.czi - MsSat_2_KD_EdUTMR_2_5hr_PCNA488_-02_processed.czi #11-2.tif.txt
- __MACOSX/09_Figure_4/Figure_4C/._M_MsSat_2_KD_EdUTMR_2_5hr_PCNA488_-02_processed.czi - MsSat_2_KD_EdUTMR_2_5hr_PCNA488_-02_processed.czi #11-2.tif.txt
- 09_Figure_4/Figure_4C/M_MsSat_2_KD_EdUTMR_2_5hr_PCNA488_-02_processed.czi - MsSat_2_KD_EdUTMR_2_5hr_PCNA488_-02_processed.czi #04-1.tif.txt
- __MACOSX/09_Figure_4/Figure_4C/._M_MsSat_2_KD_EdUTMR_2_5hr_PCNA488_-02_processed.czi - MsSat_2_KD_EdUTMR_2_5hr_PCNA488_-02_processed.czi #04-1.tif.txt
- 09_Figure_4/Figure_4C/M_MsSat_2_KD_EdUTMR_2_5hr_PCNA488_-02_processed.czi - MsSat_2_KD_EdUTMR_2_5hr_PCNA488_-02_processed.czi #08-2.tif.txt
- __MACOSX/09_Figure_4/Figure_4C/._M_MsSat_2_KD_EdUTMR_2_5hr_PCNA488_-02_processed.czi - MsSat_2_KD_EdUTMR_2_5hr_PCNA488_-02_processed.czi #08-2.tif.txt
- 09_Figure_4/Figure_4C/M_MsSat_2_KD_EdUTMR_2_5hr_PCNA488_-02_processed.czi - MsSat_2_KD_EdUTMR_2_5hr_PCNA488_-02_processed.czi #08-1.tif.txt
- __MACOSX/09_Figure_4/Figure_4C/._M_MsSat_2_KD_EdUTMR_2_5hr_PCNA488_-02_processed.czi - MsSat_2_KD_EdUTMR_2_5hr_PCNA488_-02_processed.czi #08-1.tif.txt
- 09_Figure_4/Figure_4C/M_MsSat_2_KD_EdUTMR_2_5hr_PCNA488_-02_processed.czi - MsSat_2_KD_EdUTMR_2_5hr_PCNA488_-02_processed.czi #11-1.tif.txt
- __MACOSX/09_Figure_4/Figure_4C/._M_MsSat_2_KD_EdUTMR_2_5hr_PCNA488_-02_processed.czi - MsSat_2_KD_EdUTMR_2_5hr_PCNA488_-02_processed.czi #11-1.tif.txt
