# Supplementary material for: Dynamic association of H3K36me3 with pericentromeric heterochromatin regulates its replication time
Source: EMBO Rep. 2025 Sep 8;26(20):4950–76. doi: 10.1038/s44319-025-00575-6 (PMC12549960; doi:10.1038/s44319-025-00575-6)
Supplement: Supplementary file 8 — Source data Fig. 4 [file 44319_2025_575_MOESM8_ESM.zip › 09_Figure_4/Figure_4A/M_GFP_KD_EdUTMR_2_5hr_PCNA488-01_processed.czi - GFP_KD_EdUTMR_2_5hr_PCNA488-01_processed.czi #3-3.tif.txt]

"dapi.perc" "col1.perc" "col2.perc" "dapi.n" "col1.n" "col2.n"
0.172896463202359 0.00876651438449191 0.0176188466263235 1034901 0.771739130434782 230.098765432098
0.289860498467256 0.28275095690826 0.093042975598019 1735009 24.8913043478261 1215.12345679011
0.264560402521422 0.453512779355476 0.208299045842749 1583571 39.9239130434782 2720.34567901236
0.156763930648354 0.226200765526608 0.257079844911046 938337 19.9130434782609 3357.41358024696
0.0791893103344004 0.0287689838251636 0.239932239568293 474001 2.53260869565217 3133.46913580249
0.0297585783644234 0 0.142881113433967 178125 0 1865.99999999998
0.00697081646178564 0 0.041145934019603 41725 0 537.358024691359
