# Supplementary material for: Dynamic association of H3K36me3 with pericentromeric heterochromatin regulates its replication time
Source: EMBO Rep. 2025 Sep 8;26(20):4950–76. doi: 10.1038/s44319-025-00575-6 (PMC12549960; doi:10.1038/s44319-025-00575-6)
Supplement: Supplementary file 8 — Source data Fig. 4 [file 44319_2025_575_MOESM8_ESM.zip › 09_Figure_4/Figure_4A/M_GFP_KD_EdUTMR_2_5hr_PCNA488-01_processed.czi - GFP_KD_EdUTMR_2_5hr_PCNA488-01_processed.czi #2-1.tif.txt]

"dapi.perc" "col1.perc" "col2.perc" "dapi.n" "col1.n" "col2.n"
0.212895231410247 0.1670066485343 0.013261475454995 1473443 26.7939393939394 375.08737864078
0.317315459941566 0.445829555757027 0.0718336785662613 2196133 71.5272727272728 2031.74271844652
0.249665473530688 0.179850407978241 0.169117451451564 1727929 28.8545454545455 4783.31553398034
0.132473348777203 0.141092475067996 0.25624126727173 916845 22.6363636363636 7247.52427184436
0.0588388026719349 0.0580613478392263 0.25835385594201 407222 9.31515151515151 7307.27669902873
0.0225884293503648 0.00460864309459051 0.177540345397696 156334 0.739393939393939 5021.54854368921
0.00622325431799586 0.00355092172861892 0.0536519259157437 43071 0.56969696969697 1517.49029126211
