# Supplementary material for: Dynamic association of H3K36me3 with pericentromeric heterochromatin regulates its replication time
Source: EMBO Rep. 2025 Sep 8;26(20):4950–76. doi: 10.1038/s44319-025-00575-6 (PMC12549960; doi:10.1038/s44319-025-00575-6)
Supplement: Supplementary file 8 — Source data Fig. 4 [file 44319_2025_575_MOESM8_ESM.zip › 09_Figure_4/Figure_4A/M_GFP_KD_EdUTMR_2_5hr_PCNA488-01_processed.czi - GFP_KD_EdUTMR_2_5hr_PCNA488-01_processed.czi #3-2.tif.txt]

"dapi.perc" "col1.perc" "col2.perc" "dapi.n" "col1.n" "col2.n"
0.240278390460859 0.416615479115479 0.00385808911661747 1006580 29.1720430107527 204.275
0.359119731959905 0.382678132678132 0.0301341895112953 1504433 26.7956989247311 1595.52083333335
0.220279221163633 0.138052825552826 0.11448859386399 922799 9.66666666666666 6061.84999999971
0.0995707080834064 0.0626535626535627 0.258265959473623 417124 4.38709677419355 13674.4583333338
0.0471836788865909 0 0.309477752480916 197663 0 16385.9791666672
0.0248339549281681 0 0.219167414201268 104035 0 11604.3
0.00873431451743807 0 0.0646080013522898 36590 0 3420.8125
