# Supplementary material for: Dynamic association of H3K36me3 with pericentromeric heterochromatin regulates its replication time
Source: EMBO Rep. 2025 Sep 8;26(20):4950–76. doi: 10.1038/s44319-025-00575-6 (PMC12549960; doi:10.1038/s44319-025-00575-6)
Supplement: Supplementary file 8 — Source data Fig. 4 [file 44319_2025_575_MOESM8_ESM.zip › 09_Figure_4/Figure_4A/M_GFP_KD_EdUTMR_2_5hr_PCNA488-01_processed.czi - GFP_KD_EdUTMR_2_5hr_PCNA488-01_processed.czi #3-1.tif.txt]

"dapi.perc" "col1.perc" "col2.perc" "dapi.n" "col1.n" "col2.n"
0.243519802193272 0.00479920954195779 0.00457105695409659 859997 0.660194174757281 113.488461538463
0.319788771319384 0.0366998376737949 0.0276436865209526 1129343 5.04854368932038 686.326923076921
0.229006254516459 0.125555790810925 0.0984835281923126 808742 17.2718446601942 2445.11153846132
0.109327180755752 0.147857999858847 0.2342101638978 386092 20.3398058252427 5814.88076923031
0.0557583006562598 0.179899781212506 0.330347979398255 196912 24.747572815534 8201.75384615341
0.0308501022786737 0.26466229091679 0.229540736348061 108948 36.4077669902913 5698.94999999971
0.0117495882802005 0.240525089985179 0.075202848688522 41494 33.0873786407767 1867.10769230767
