# Supplementary material for: Dynamic association of H3K36me3 with pericentromeric heterochromatin regulates its replication time
Source: EMBO Rep. 2025 Sep 8;26(20):4950–76. doi: 10.1038/s44319-025-00575-6 (PMC12549960; doi:10.1038/s44319-025-00575-6)
Supplement: Supplementary file 8 — Source data Fig. 4 [file 44319_2025_575_MOESM8_ESM.zip › 09_Figure_4/Figure_4A/M_GFP_KD_EdUTMR_2_5hr_PCNA488-01_processed.czi - GFP_KD_EdUTMR_2_5hr_PCNA488-01_processed.czi #2-2.tif.txt]

"dapi.perc" "col1.perc" "col2.perc" "dapi.n" "col1.n" "col2.n"
0.221108085692129 0.155610663360198 0.0114395850177527 1533697 7.17142857142857 107.911917098444
0.295687410769803 0.241785492870428 0.0760740368052881 2051010 11.1428571428571 717.621761658008
0.216402195198008 0.238065716057037 0.161033017541389 1501055 10.9714285714286 1519.05699481855
0.158534101126908 0.246745195288283 0.264411119801745 1099658 11.3714285714286 2494.24352331602
0.0713380244227095 0.0898946063236206 0.227542667065065 494830 4.14285714285714 2146.45595854909
0.0305438848580671 0.027898326100434 0.182541766267089 211865 1.28571428571428 1721.95336787553
0.00638629793237513 0 0.0769578075016715 44298 0 725.958549222781
