# Supplementary material for: Dynamic association of H3K36me3 with pericentromeric heterochromatin regulates its replication time
Source: EMBO Rep. 2025 Sep 8;26(20):4950–76. doi: 10.1038/s44319-025-00575-6 (PMC12549960; doi:10.1038/s44319-025-00575-6)
Supplement: Supplementary file 8 — Source data Fig. 4 [file 44319_2025_575_MOESM8_ESM.zip › 09_Figure_4/Figure_4A/M_GFP_KD_EdUTMR_2_5hr_PCNA488-01_processed.czi - GFP_KD_EdUTMR_2_5hr_PCNA488-01_processed.czi #7-1.tif.txt]

"dapi.perc" "col1.perc" "col2.perc" "dapi.n" "col1.n" "col2.n"
0.208897641492373 0.136519682636558 0.0020612382402116 929855 22.2298136645963 14.3118811881187
0.332186014391023 0.386405248703082 0.0119317959010519 1478642 62.9192546583851 82.8465346534648
0.242519455783963 0.154447665547757 0.064450948447655 1079514 25.1490683229814 447.504950495054
0.131636819974268 0.084490387549588 0.193297232550596 585948 13.7577639751553 1342.12871287129
0.055621267478529 0.0262435154104364 0.340696086784472 247584 4.27329192546583 2365.56930693067
0.0216777455845519 0.124084528532194 0.283439152118814 96493 20.2049689440994 1968.01485148517
0.00746105529529141 0.0878089716203844 0.1041235459572 33211 14.2981366459627 722.965346534654
