# Supplementary material for: Dynamic association of H3K36me3 with pericentromeric heterochromatin regulates its replication time
Source: EMBO Rep. 2025 Sep 8;26(20):4950–76. doi: 10.1038/s44319-025-00575-6 (PMC12549960; doi:10.1038/s44319-025-00575-6)
Supplement: Supplementary file 8 — Source data Fig. 4 [file 44319_2025_575_MOESM8_ESM.zip › 09_Figure_4/Figure_4B/M_MsSat_1_KD_EdUTMR_2_5hr_PCNA488-01_processed.czi - MsSat_1_KD_EdUTMR_2_5hr_PCNA488-01_processed.czi #09-1.tif.txt]

"dapi.perc" "col1.perc" "col2.perc" "dapi.n" "col1.n" "col2.n"
0.238752143280865 0.0125659031363324 0.0776674066393561 1469030 16.6213114754099 4586.502659575
0.270052251359104 0.136196096997518 0.208140993505967 1661618 180.150819672131 12291.3749999985
0.243266563193265 0.251909238956654 0.239545868660507 1496807 333.208196721312 14145.9308510617
0.159970908263516 0.217234336308632 0.211694051330361 984293 287.342622950823 12501.1941489354
0.0591784428607416 0.1777816886571 0.141806964005968 364122 235.157377049181 8374.14361702213
0.0208103430062003 0.142586253479512 0.082693489133684 128045 188.603278688526 4883.30851063836
0.00796934803630779 0.0617264824642504 0.0384512267241564 49035 81.6475409836067 2270.66489361704
