# Supplementary material for: Dynamic association of H3K36me3 with pericentromeric heterochromatin regulates its replication time
Source: EMBO Rep. 2025 Sep 8;26(20):4950–76. doi: 10.1038/s44319-025-00575-6 (PMC12549960; doi:10.1038/s44319-025-00575-6)
Supplement: Supplementary file 8 — Source data Fig. 4 [file 44319_2025_575_MOESM8_ESM.zip › 09_Figure_4/Figure_4B/M_MsSat_1_KD_EdUTMR_2_5hr_PCNA488-01_processed.czi - MsSat_1_KD_EdUTMR_2_5hr_PCNA488-01_processed.czi #10-1.tif.txt]

"dapi.perc" "col1.perc" "col2.perc" "dapi.n" "col1.n" "col2.n"
0.215820275178037 0.124692760661483 0.0440755674375372 1214133 41.5643564356436 1257.09027777778
0.289285874901589 0.261236977136195 0.11627392830881 1627426 87.0792079207922 3316.27777777745
0.268717113899561 0.352461998856439 0.146781152454547 1511713 117.487623762376 4186.38194444399
0.145146344424581 0.180794106945279 0.151836106606668 816545 60.2648514851484 4330.55555555516
0.0525098623860957 0.0404701968559483 0.183255175234839 295403 13.490099009901 5226.66666666635
0.0209456052055694 0.0148440226633102 0.216747990046414 117833 4.9480198019802 6181.92361111092
0.00757492400456693 0.0254999368813443 0.141030079911185 42614 8.5 4022.35416666664
