# Supplementary material for: Dynamic association of H3K36me3 with pericentromeric heterochromatin regulates its replication time
Source: EMBO Rep. 2025 Sep 8;26(20):4950–76. doi: 10.1038/s44319-025-00575-6 (PMC12549960; doi:10.1038/s44319-025-00575-6)
Supplement: Supplementary file 8 — Source data Fig. 4 [file 44319_2025_575_MOESM8_ESM.zip › 09_Figure_4/Figure_4B/M_MsSat_1_KD_EdUTMR_2_5hr_PCNA488-01_processed.czi - MsSat_1_KD_EdUTMR_2_5hr_PCNA488-01_processed.czi #03-2.tif.txt]

"dapi.perc" "col1.perc" "col2.perc" "dapi.n" "col1.n" "col2.n"
0.182173099701654 0.019959403652242 0.0745202591694415 990775 151.306280193235 4437.91220238026
0.296605993477053 0.0866396568147964 0.194315741797204 1613135 656.789371980699 11572.1041666749
0.257496075309921 0.143286805320302 0.212377454982771 1400430 1086.21449275374 12647.7351190561
0.159529228414572 0.16584230029317 0.190769936422042 867623 1257.20096618369 11360.9404761955
0.0670451799951679 0.208575143645971 0.156951900741008 364635 1581.14589371996 9346.97172619235
0.0288529534740816 0.255158981119871 0.126947688563493 156921 1934.28405797119 7560.12797619094
0.00829746962755068 0.120537709153646 0.0441170183240406 45127 913.760386473451 2627.30505952373
