# Supplementary material for: Dynamic association of H3K36me3 with pericentromeric heterochromatin regulates its replication time
Source: EMBO Rep. 2025 Sep 8;26(20):4950–76. doi: 10.1038/s44319-025-00575-6 (PMC12549960; doi:10.1038/s44319-025-00575-6)
Supplement: Supplementary file 8 — Source data Fig. 4 [file 44319_2025_575_MOESM8_ESM.zip › 09_Figure_4/Figure_4B/M_MsSat_1_KD_EdUTMR_2_5hr_PCNA488-01_processed.czi - MsSat_1_KD_EdUTMR_2_5hr_PCNA488-01_processed.czi #02-1.tif.txt]

"dapi.perc" "col1.perc" "col2.perc" "dapi.n" "col1.n" "col2.n"
0.192641414343836 0.0555698700610755 0.0367236755932572 903620 135.933098591549 683.084848484806
0.29027045948949 0.200899366787052 0.0919465252141551 1361567 491.433098591548 1710.26666666633
0.24756815850311 0.253672390389675 0.116735144716222 1161264 620.524647887331 2171.35151515099
0.160452931811224 0.251930658935874 0.15211347915193 752634 616.264084507045 2829.41212121128
0.0715714381953677 0.138179761080506 0.244940715712354 335719 338.010563380282 4556.06060605911
0.0288448337172148 0.0847445916359459 0.260816979515226 135302 207.299295774647 4851.36969696832
0.00865076393975804 0.0150033611098715 0.0967234800968563 40578 36.7007042253521 1799.12121212114
