# Supplementary material for: Dynamic association of H3K36me3 with pericentromeric heterochromatin regulates its replication time
Source: EMBO Rep. 2025 Sep 8;26(20):4950–76. doi: 10.1038/s44319-025-00575-6 (PMC12549960; doi:10.1038/s44319-025-00575-6)
Supplement: Supplementary file 8 — Source data Fig. 4 [file 44319_2025_575_MOESM8_ESM.zip › 09_Figure_4/Figure_4B/M_MsSat_1_KD_EdUTMR_2_5hr_PCNA488-01_processed.czi - MsSat_1_KD_EdUTMR_2_5hr_PCNA488-01_processed.czi #08-1.tif.txt]

"dapi.perc" "col1.perc" "col2.perc" "dapi.n" "col1.n" "col2.n"
0.197509859210303 0.0328156498509708 0.0380623471865213 1366453 61.706395348837 2927.76710334883
0.25309348803568 0.237357309818571 0.114003767108444 1751003 446.325581395361 8769.20378457744
0.249388587310021 0.350385557218302 0.159852165548076 1725371 658.863372093041 12295.8762736645
0.1759707874822 0.235874754195678 0.182513157298444 1217437 443.537790697681 14038.9665211172
0.0848807036998707 0.116954932782563 0.195543431455967 587239 219.921511627904 15041.2590975331
0.0294657553967649 0.0246778262859117 0.196795904643853 203856 46.4040697674418 15137.5997088819
0.00969081886516023 0.00193396984800323 0.113229226758696 67045 3.63662790697674 8709.62590975288
