# Supplementary material for: Dynamic association of H3K36me3 with pericentromeric heterochromatin regulates its replication time
Source: EMBO Rep. 2025 Sep 8;26(20):4950–76. doi: 10.1038/s44319-025-00575-6 (PMC12549960; doi:10.1038/s44319-025-00575-6)
Supplement: Supplementary file 8 — Source data Fig. 4 [file 44319_2025_575_MOESM8_ESM.zip › 09_Figure_4/Figure_4B/M_MsSat_1_KD_EdUTMR_2_5hr_PCNA488-01_processed.czi - MsSat_1_KD_EdUTMR_2_5hr_PCNA488-01_processed.czi #03-1.tif.txt]

"dapi.perc" "col1.perc" "col2.perc" "dapi.n" "col1.n" "col2.n"
0.199601781857451 0.0641754164747449 0.0474294691522684 1094201 414.26395939086 2822.96445880503
0.265794101336758 0.237838292655547 0.115640244837528 1457062 1535.28934010148 6882.81583198446
0.231977847177631 0.318156448907861 0.159946626698176 1271684 2053.75761421314 9519.8966074262
0.160639155624307 0.238952967975398 0.179455675921094 880611 1542.48477157357 10681.0597738231
0.0895217369096959 0.107498540797611 0.192648468245407 490751 693.922588832489 11466.2843295601
0.0398378670246921 0.0262090246237092 0.188286943382369 218388 169.184010152285 11206.6898222925
0.0126275100694647 0.00716930856512991 0.116592571763159 69223 46.2791878172588 6939.49757673664
