# Supplementary material for: Dynamic association of H3K36me3 with pericentromeric heterochromatin regulates its replication time
Source: EMBO Rep. 2025 Sep 8;26(20):4950–76. doi: 10.1038/s44319-025-00575-6 (PMC12549960; doi:10.1038/s44319-025-00575-6)
Supplement: Supplementary file 8 — Source data Fig. 4 [file 44319_2025_575_MOESM8_ESM.zip › 09_Figure_4/Figure_4C/M_MsSat_2_KD_EdUTMR_2_5hr_PCNA488_-02_processed.czi - MsSat_2_KD_EdUTMR_2_5hr_PCNA488_-02_processed.czi #12-1.tif.txt]

"dapi.perc" "col1.perc" "col2.perc" "dapi.n" "col1.n" "col2.n"
0.24325828607777 0.19710055966328 0.0400285142481829 1489921 5496.11807579686 2091.45714285683
0.323407977858077 0.330358478711912 0.100261498386962 1980826 9211.99416908381 5238.58131867732
0.231691965781377 0.256601363730168 0.145618977664814 1419079 7155.28862972702 7608.47252746608
0.122839702902209 0.134330531200946 0.20606451047883 752375 3745.78571428814 10766.7021977916
0.0517703937989032 0.0528434781909327 0.245088708049812 317086 1473.53206997144 12805.6846153764
0.0206075183530965 0.0210396757761005 0.195161095743388 126218 586.688046647259 10197.0076923053
0.00642415522856716 0.00772591272666077 0.06777669542801 39347 215.435860058291 3541.27692307685
