# Supplementary material for: Dynamic association of H3K36me3 with pericentromeric heterochromatin regulates its replication time
Source: EMBO Rep. 2025 Sep 8;26(20):4950–76. doi: 10.1038/s44319-025-00575-6 (PMC12549960; doi:10.1038/s44319-025-00575-6)
Supplement: Supplementary file 8 — Source data Fig. 4 [file 44319_2025_575_MOESM8_ESM.zip › 09_Figure_4/Figure_4C/M_MsSat_2_KD_EdUTMR_2_5hr_PCNA488_-02_processed.czi - MsSat_2_KD_EdUTMR_2_5hr_PCNA488_-02_processed.czi #06-1.tif.txt]

"dapi.perc" "col1.perc" "col2.perc" "dapi.n" "col1.n" "col2.n"
0.306184557537735 0.178837534633903 0.0544513480115435 1352081 9308.53608246143 655.778280542986
0.341417902842953 0.26333144050157 0.111818249788565 1507668 13706.4639175065 1346.66968325791
0.204681625633902 0.218138186482393 0.173998821004163 903854 11354.1443298845 2095.53393665161
0.0965213901938947 0.16168994545916 0.230399757738521 426229 8415.99999999378 2774.7918552036
0.0365832393925409 0.103979838669014 0.237704422211257 161548 5412.17525772995 2862.76470588232
0.0118234055012996 0.0549635532524278 0.146971337025618 52211 2860.86597938106 1770.03167420816
0.00278787889767481 0.0190595010015314 0.044656064220332 12311 992.051546391822 537.809954751134
