# Supplementary material for: Dynamic association of H3K36me3 with pericentromeric heterochromatin regulates its replication time
Source: EMBO Rep. 2025 Sep 8;26(20):4950–76. doi: 10.1038/s44319-025-00575-6 (PMC12549960; doi:10.1038/s44319-025-00575-6)
Supplement: Supplementary file 8 — Source data Fig. 4 [file 44319_2025_575_MOESM8_ESM.zip › 09_Figure_4/Figure_4C/M_MsSat_2_KD_EdUTMR_2_5hr_PCNA488_-02_processed.czi - MsSat_2_KD_EdUTMR_2_5hr_PCNA488_-02_processed.czi #12-2.tif.txt]

"dapi.perc" "col1.perc" "col2.perc" "dapi.n" "col1.n" "col2.n"
0.266597626750509 0.21928931049325 0.0732355965942895 936285 23692.4339622395 2493.45155393061
0.330379347478828 0.299883435335502 0.137124931599278 1160285 32399.9764150593 4668.69104204864
0.206739336066456 0.205875271224926 0.154484046486369 726064 22243.1556603615 5259.71663619875
0.103818702736748 0.124895944677009 0.176880183280421 364609 13493.9952830152 6022.23765996449
0.0526441224859609 0.0812274832401929 0.198312172396645 184885 8775.97169811169 6751.93235831884
0.0300961452492014 0.0513061778137329 0.17888579945673 105697 5543.21698113143 6090.52285191984
0.00972471923229587 0.0175223772153869 0.0810772701862671 34153 1893.15094339622 2760.436928702
