# Supplementary material for: Dynamic association of H3K36me3 with pericentromeric heterochromatin regulates its replication time
Source: EMBO Rep. 2025 Sep 8;26(20):4950–76. doi: 10.1038/s44319-025-00575-6 (PMC12549960; doi:10.1038/s44319-025-00575-6)
Supplement: Supplementary file 8 — Source data Fig. 4 [file 44319_2025_575_MOESM8_ESM.zip › 09_Figure_4/Figure_4C/M_MsSat_2_KD_EdUTMR_2_5hr_PCNA488_-02_processed.czi - MsSat_2_KD_EdUTMR_2_5hr_PCNA488_-02_processed.czi #07-1.tif.txt]

"dapi.perc" "col1.perc" "col2.perc" "dapi.n" "col1.n" "col2.n"
0.266757061298609 0.238942731377198 0.00614429741217463 1506598 7155.23728813552 144.709497206702
0.328555508418457 0.35477838484626 0.0400404053438295 1855625 10623.9830508554 943.02513966481
0.223096914424448 0.23776544774411 0.108223889345239 1260013 7119.98305084764 2548.87150837974
0.113587559677809 0.114321598796442 0.20827692817863 641523 3423.40677966163 4905.30446927353
0.045279707526504 0.0404300707671834 0.28625528045944 255732 1210.69491525414 6741.8379888268
0.0179614180885112 0.011942636854974 0.244678622859503 101443 357.62711864407 5762.63128491617
0.0047618305656617 0.00181912961383349 0.106380576401183 26894 54.4745762711873 2505.45810055862
