# Supplementary material for: Dynamic association of H3K36me3 with pericentromeric heterochromatin regulates its replication time
Source: EMBO Rep. 2025 Sep 8;26(20):4950–76. doi: 10.1038/s44319-025-00575-6 (PMC12549960; doi:10.1038/s44319-025-00575-6)
Supplement: Supplementary file 8 — Source data Fig. 4 [file 44319_2025_575_MOESM8_ESM.zip › 09_Figure_4/Figure_4C/M_MsSat_2_KD_EdUTMR_2_5hr_PCNA488_-02_processed.czi - MsSat_2_KD_EdUTMR_2_5hr_PCNA488_-02_processed.czi #11-3.tif.txt]

"dapi.perc" "col1.perc" "col2.perc" "dapi.n" "col1.n" "col2.n"
0.158125550682599 0.131172587535201 0.0321032685092752 798621 7707.35937500797 2015.95531587083
0.281556464147469 0.283956125521466 0.104906853029733 1422015 16684.5218749801 6587.72573189759
0.284347249309481 0.293342337873652 0.175768913098447 1436110 17236.0312499783 11037.5762711911
0.167399194147172 0.17794648822398 0.200590961902622 845458 10455.6718750004 12596.3004622536
0.0703022443100256 0.0756045276430246 0.2038380330963 355065 4442.32500000154 12800.2033898329
0.0286008454524755 0.0286216107058106 0.185644442894763 144450 1681.73124999961 11657.7195685681
0.00966845195077764 0.0093563224968657 0.09714752746886 48831 549.753125000022 6100.47149460724
