# Supplementary material for: Dynamic association of H3K36me3 with pericentromeric heterochromatin regulates its replication time
Source: EMBO Rep. 2025 Sep 8;26(20):4950–76. doi: 10.1038/s44319-025-00575-6 (PMC12549960; doi:10.1038/s44319-025-00575-6)
Supplement: Supplementary file 8 — Source data Fig. 4 [file 44319_2025_575_MOESM8_ESM.zip › 09_Figure_4/Figure_4C/M_MsSat_2_KD_EdUTMR_2_5hr_PCNA488_-02_processed.czi - MsSat_2_KD_EdUTMR_2_5hr_PCNA488_-02_processed.czi #11-2.tif.txt]

"dapi.perc" "col1.perc" "col2.perc" "dapi.n" "col1.n" "col2.n"
0.235126103732386 0.157480987241054 0.0825443360595976 1375736 7123.35351089949 3956.5945595866
0.309369624901898 0.311526180419122 0.159108007251182 1810139 14091.2953995449 7626.51813471696
0.229497376200125 0.267751910456306 0.178843552741404 1342802 12111.2493946936 8572.50129533873
0.135571595964899 0.16526214945426 0.205610129021136 793237 7475.3196125945 9855.50259067517
0.0612005764429532 0.0712916160789555 0.204579706756348 358088 3224.74092009842 9806.11139896465
0.0233595439865898 0.0221871413352694 0.136989302876488 136678 1003.593220339 6566.30310880853
0.00587517877114832 0.00450001501503234 0.0323249652938444 34376 203.549636803867 1549.43134715031
