# Supplementary material for: Dynamic association of H3K36me3 with pericentromeric heterochromatin regulates its replication time
Source: EMBO Rep. 2025 Sep 8;26(20):4950–76. doi: 10.1038/s44319-025-00575-6 (PMC12549960; doi:10.1038/s44319-025-00575-6)
Supplement: Supplementary file 8 — Source data Fig. 4 [file 44319_2025_575_MOESM8_ESM.zip › 09_Figure_4/Figure_4C/M_MsSat_2_KD_EdUTMR_2_5hr_PCNA488_-02_processed.czi - MsSat_2_KD_EdUTMR_2_5hr_PCNA488_-02_processed.czi #04-1.tif.txt]

"dapi.perc" "col1.perc" "col2.perc" "dapi.n" "col1.n" "col2.n"
0.207995996240047 0.185847409572896 0.0164036067824539 436797 6998.01212120666 145.833333333333
0.326796906324017 0.329529434279795 0.077843252075975 686282 12408.303030341 692.051515151481
0.248438828852595 0.262143427719698 0.1805238655862 521728 9870.90909092045 1604.91515151498
0.128455076270484 0.131807267039857 0.249938475822862 269759 4963.15151514798 2222.03333333305
0.0581883271921395 0.0595257275416752 0.249324256614103 122197 2241.41818181705 2216.57272727252
0.0236911352526112 0.024441611321758 0.167501191285321 49752 920.339393939176 1489.13939393934
0.0064337298681064 0.00670512252432137 0.0584653518330843 13511 252.478787878785 519.775757575755
