# Supplementary material for: Dynamic association of H3K36me3 with pericentromeric heterochromatin regulates its replication time
Source: EMBO Rep. 2025 Sep 8;26(20):4950–76. doi: 10.1038/s44319-025-00575-6 (PMC12549960; doi:10.1038/s44319-025-00575-6)
Supplement: Supplementary file 8 — Source data Fig. 4 [file 44319_2025_575_MOESM8_ESM.zip › 09_Figure_4/Figure_4C/M_MsSat_2_KD_EdUTMR_2_5hr_PCNA488_-02_processed.czi - MsSat_2_KD_EdUTMR_2_5hr_PCNA488_-02_processed.czi #08-2.tif.txt]

"dapi.perc" "col1.perc" "col2.perc" "dapi.n" "col1.n" "col2.n"
0.221920504761482 0.213102128001852 0.0646903137758335 794121 6675.52838429319 3242.29219858229
0.323965746731154 0.337940544532085 0.166559977545053 1159280 10586.1528384542 8348.0212765966
0.237887683416317 0.248660179769096 0.21866375787755 851258 7789.40174674194 10959.4737588662
0.129141128039519 0.125350158506123 0.230649862547486 462119 3926.65502184006 11560.2198581569
0.0553436826427879 0.0489184066381049 0.176547030233607 198042 1532.39301310134 8848.57446808575
0.0243105653555511 0.0203226107288084 0.108656920132638 86993 636.615720524025 5445.90780141865
0.00743068905318937 0.00570597182392965 0.0342321378878315 26590 178.742358078604 1715.72198581563
