# Supplementary material for: Dynamic association of H3K36me3 with pericentromeric heterochromatin regulates its replication time
Source: EMBO Rep. 2025 Sep 8;26(20):4950–76. doi: 10.1038/s44319-025-00575-6 (PMC12549960; doi:10.1038/s44319-025-00575-6)
Supplement: Supplementary file 8 — Source data Fig. 4 [file 44319_2025_575_MOESM8_ESM.zip › 09_Figure_4/Figure_4C/M_MsSat_2_KD_EdUTMR_2_5hr_PCNA488_-02_processed.czi - MsSat_2_KD_EdUTMR_2_5hr_PCNA488_-02_processed.czi #08-1.tif.txt]

"dapi.perc" "col1.perc" "col2.perc" "dapi.n" "col1.n" "col2.n"
0.248796169496095 0.232224557169013 0.0471752092775611 860059 5998.3232758671 3401.84144426998
0.29237792901233 0.300433223201802 0.109046909352901 1010716 7760.14224138917 7863.45839874628
0.223405658625316 0.234773400118815 0.162352142137124 772287 6064.15948276405 11707.3406593403
0.134163387700245 0.136510781852541 0.212767743057822 463787 3526.05172413771 15342.8492935624
0.0624875248851422 0.059213456502316 0.217990780843464 216012 1529.47413793058 15719.4866562002
0.028937638021778 0.0268032346308584 0.171531568238658 100034 692.323275861793 12369.2762951333
0.0098316922590936 0.0100413465246544 0.0791356470924703 33987 259.366379310373 5706.53375196233
