# Supplementary material for: Dynamic association of H3K36me3 with pericentromeric heterochromatin regulates its replication time
Source: EMBO Rep. 2025 Sep 8;26(20):4950–76. doi: 10.1038/s44319-025-00575-6 (PMC12549960; doi:10.1038/s44319-025-00575-6)
Supplement: Supplementary file 8 — Source data Fig. 4 [file 44319_2025_575_MOESM8_ESM.zip › 09_Figure_4/Figure_4C/M_MsSat_2_KD_EdUTMR_2_5hr_PCNA488_-02_processed.czi - MsSat_2_KD_EdUTMR_2_5hr_PCNA488_-02_processed.czi #11-1.tif.txt]

"dapi.perc" "col1.perc" "col2.perc" "dapi.n" "col1.n" "col2.n"
0.211247406750334 0.180712911013824 0.058524356565134 979257 9430.40871936577 3286.5708860756
0.34404810776097 0.354528419743886 0.131457038602723 1594867 18500.8801090031 7382.27468354288
0.248522680916983 0.27205387426941 0.171270531804632 1152050 14196.9891008574 9618.09367088596
0.118279581490437 0.124394264050488 0.204126287992822 548296 6491.44959128606 11463.1848101268
0.0499431248601851 0.0466279160656656 0.214761555585685 231516 2433.25340599416 12060.4329113926
0.0217887981106193 0.0178058838944778 0.163664908713387 101004 929.190735694874 9190.98227848083
0.0061703001104713 0.00387673096224868 0.0561953207356177 28603 202.305177111714 3155.77848101266
