# Supplementary material for: Dynamic association of H3K36me3 with pericentromeric heterochromatin regulates its replication time
Source: EMBO Rep. 2025 Sep 8;26(20):4950–76. doi: 10.1038/s44319-025-00575-6 (PMC12549960; doi:10.1038/s44319-025-00575-6)
Supplement: Supplementary file 9 — EV Figures Source Data [file 44319_2025_575_MOESM9_ESM.zip]

Archive with 53 entries (37 files):
- Biostudies_EV/
- Biostudies_EV/01_Figure_EV1/
- Biostudies_EV/01_Figure_EV1/Figure_EV1B/
- Biostudies_EV/01_Figure_EV1/Figure_EV1B/merged_HM.rds
- Biostudies_EV/01_Figure_EV1/Figure_EV1B/HMbyDAPINormtoG1_T_testResults.rds
- Biostudies_EV/06_Figure_EV5/
- Biostudies_EV/06_Figure_EV5/._MajSat_Expression_EV5.csv
- Biostudies_EV/06_Figure_EV5/EV_5B/
- Biostudies_EV/06_Figure_EV5/EV_5B/MajSat_Reverse_Expression.rds
- Biostudies_EV/06_Figure_EV5/EV_5B/tukey_MajRev.rds
- Biostudies_EV/06_Figure_EV5/EV_5A/
- Biostudies_EV/06_Figure_EV5/EV_5A/MajSat_Forward_Expression.rds
- Biostudies_EV/06_Figure_EV5/EV_5A/tukey_MajFwd.rds
- Biostudies_EV/06_Figure_EV5/EV_5A/MajSat_Expression_EV5.csv
- Biostudies_EV/06_Figure_EV5/EV_5C/
- Biostudies_EV/06_Figure_EV5/EV_5C/20250528_MaSat_levels.xls
- Biostudies_EV/06_Figure_EV5/EV_5_D_E/
- Biostudies_EV/06_Figure_EV5/EV_5_D_E/anova_result_K9afterLNA.rds
- Biostudies_EV/06_Figure_EV5/EV_5_D_E/anova_result_K36afterLNA.rds
- Biostudies_EV/06_Figure_EV5/EV_5_D_E/K9afterLNA.rds
- Biostudies_EV/06_Figure_EV5/EV_5_D_E/K36afterLNA.rds
- Biostudies_EV/06_Figure_EV5/EV_5_D_E/tukey_result_K9afterLNA.rds
- Biostudies_EV/06_Figure_EV5/EV_5_D_E/tukey_result_K36afterLNA.rds
- Biostudies_EV/06_Figure_EV5/EV_5G/
- Biostudies_EV/06_Figure_EV5/EV_5G/._gH2AXinPCH.rds
- Biostudies_EV/06_Figure_EV5/EV_5G/gH2Ax_t_test.rds
- Biostudies_EV/06_Figure_EV5/EV_5G/gH2Ax_total.rds
- Biostudies_EV/06_Figure_EV5/EV_5G/gH2AXinPCH.R
- Biostudies_EV/06_Figure_EV5/EV_5G/gH2AXinPCH.rds
- Biostudies_EV/06_Figure_EV5/EV_5H/
- Biostudies_EV/06_Figure_EV5/EV_5H/Micronuclei per scene.xlsx
- Biostudies_EV/04_Figure_EV4/
- Biostudies_EV/04_Figure_EV4/.DS_Store
- Biostudies_EV/04_Figure_EV4/._.DS_Store
- Biostudies_EV/04_Figure_EV4/._Figure_EV4D
- Biostudies_EV/04_Figure_EV4/Figure_EV4D/
- Biostudies_EV/04_Figure_EV4/Figure_EV4D/.DS_Store
- Biostudies_EV/04_Figure_EV4/Figure_EV4D/._.DS_Store
- Biostudies_EV/04_Figure_EV4/Figure_EV4D/allFrap.xlsx
- Biostudies_EV/04_Figure_EV4/Figure_EV4D/._allFrap.xlsx
- Biostudies_EV/04_Figure_EV4/Figure_EV4E_F/
- Biostudies_EV/04_Figure_EV4/Figure_EV4E_F/H3_1_K_M_K9me3_K36me3.rds
- Biostudies_EV/04_Figure_EV4/Figure_EV4E_F/._H3_1_K_M_K9me3_K36me3.rds
- Biostudies_EV/04_Figure_EV4/Figure_EV4E_F/results_k36.rds
- Biostudies_EV/04_Figure_EV4/Figure_EV4E_F/results_k9.rds
- Biostudies_EV/03_Figure_EV3/
- Biostudies_EV/03_Figure_EV3/.DS_Store
- Biostudies_EV/03_Figure_EV3/._.DS_Store
- Biostudies_EV/03_Figure_EV3/Figure_EV3B/
- Biostudies_EV/03_Figure_EV3/Figure_EV3B/KD_Validation.rds
- Biostudies_EV/03_Figure_EV3/Figure_EV3B/.Rhistory
- Biostudies_EV/03_Figure_EV3/Figure_EV3D/
- Biostudies_EV/03_Figure_EV3/Figure_EV3D/Cell_cycle_Fraction_Summary.xlsx
