# Supplementary material for: Dynamic association of H3K36me3 with pericentromeric heterochromatin regulates its replication time
Source: EMBO Rep. 2025 Sep 8;26(20):4950–76. doi: 10.1038/s44319-025-00575-6 (PMC12549960; doi:10.1038/s44319-025-00575-6)
Supplement: Supplementary file 9 — EV Figures Source Data [file 44319_2025_575_MOESM9_ESM.zip › Biostudies_EV/06_Figure_EV5/EV_5A/MajSat_Expression_EV5.csv]

	Label	Area_nuclei	DAPI_Mean_intensity_nuclei	DAPI_Sum_intensity_nuclei	GFP_Mean_intensity_nuclei	GFP_Sum_intensity_nuclei	Cy5_Mean_intensity_nuclei	Cy5_Sum_intensity_nuclei	cell_condition	Phase	Nor_GFP	MajSat
1	NR_ESJ1_Maj1_-1.tif	193.135	1044.642	201756.711	2007.52	387721.95	2164.348	418010.872	Maj1_G1	G1	1.921730128	Forward
2	NR_ESJ1_Maj1_001-1.tif	186.154	1085.728	202112.341	1809.491	336843.688	1761.77	327960.225	Maj1_G1	G1	1.666616132	Forward
3	NR_ESJ1_Maj1_004-2.tif	240.234	884.022	212372.502	1831.469	439982.013	1701.308	408712.811	Maj1_G1	G1	2.071746619	Forward
4	NR_ESJ1_Maj1_007-1.tif	381.188	1246.428	475123.681	1897.193	723187.71	2394.937	912921.857	Maj1_G2	G2	1.522104115	Forward
5	NR_ESJ1_Maj1_007-2.tif	355.669	1311.844	466582.338	1949.109	693237.719	2372.32	843760.818	Maj1_G2	G2	1.485777884	Forward
6	NR_ESJ1_Maj1_009-1.tif	334.301	1619.753	541485.352	2064.648	690214.038	2458.672	821936.701	Maj1_G2	G2	1.274667977	Forward
7	NR_ESJ1_Maj1_009-2.tif	306.802	1403.552	430613.206	1907.901	585348.678	2036.011	624653.042	Maj1_G2	G2	1.359337498	Forward
8	NR_ESJ1_Maj1_009-3.tif	410.328	1299.858	533367.587	1816.072	745184.337	1941.623	796701.326	Maj1_G2	G2	1.3971309	Forward
9	NR_ESJ1_Maj1_013-1.tif	199.113	1053.642	209793.614	1788.923	356197.357	2396.275	477128.863	Maj1_G1	G1	1.697846518	Forward
10	NR_ESJ1_Maj1_014-1.tif	198.422	1035.517	205469.393	1997.191	396286.501	2115.417	419745.206	Maj1_G1	G1	1.928688722	Forward
11	NR_ESJ1_Maj1_014-2.tif	185.715	1135.844	210943.768	2128.867	395363.437	2329.886	432695.903	Maj1_G1	G1	1.87425986	Forward
12	NR_ESJ1_Maj1_014-4.tif	185.822	1138.875	211627.714	2077.393	386024.786	2458.642	456869.027	Maj1_G1	G1	1.824074828	Forward
13	NR_ESJ1_Maj1_018-5.tif	369.418	1193.82	441018.811	2020.487	746404.739	2014.765	744291.096	Maj1_G2	G2	1.692455561	Forward
14	NR_ESJ1_Maj4_-1.tif	368.183	3536.498	1302077.841	2256.419	830774.917	2277.811	838650.992	Maj4_G2	G2	0.638037828	Reverse
15	NR_ESJ1_Maj4_001-1.tif	198.316	1914.747	379724.31	2193.424	434990.312	2668.955	529295.557	Maj4_G1	G1	1.145542438	Reverse
16	NR_ESJ1_Maj4_001-2.tif	329.751	1886.076	621935.858	2312.719	762621.789	2256.753	744166.907	Maj4_G1	G1	1.226206496	Reverse
17	NR_ESJ1_Maj4_002-1.tif	272.615	2171.064	591865.019	2472.223	673965.45	2182.684	595032.59	Maj4_G1	G1	1.138714789	Reverse
18	NR_ESJ1_Maj4_002-2.tif	212.59	1923.519	408920.479	2270.326	482647.96	2278.491	484383.835	Maj4_G1	G1	1.180297845	Reverse
19	NR_ESJ1_Maj4_004-1.tif	321.01	3713.793	1192165.139	2671.87	857697.108	2453.33	787543.82	Maj4_G2	G2	0.719444882	Reverse
20	NR_ESJ1_Maj4_004-2.tif	229.149	2382.933	546045.981	2114.251	484477.875	1904.275	436362.01	Maj4_G1	G1	0.887247396	Reverse
21	NR_ESJ1_Maj4_004-3.tif	235.891	2358.403	556324.986	2052.51	484167.678	1841.736	434448.064	Maj4_G1	G1	0.870296482	Reverse
22	NR_ESJ1_Maj4_005-1.tif	313.478	4256.282	1334250.24	2698.821	846020.515	2014.148	631390.827	Maj4_G2	G2	0.634079343	Reverse
23	NR_ESJ1_Maj4_005-2.tif	301.363	4835.907	1457361.12	2953.282	890008.449	2209.42	665836.46	Maj4_G2	G2	0.610698637	Reverse
24	NR_ESJ1_Maj4_006-3.tif	193.679	3165.909	613171.45	2109.543	408575.059	1645.305	318661.759	Maj4_G1	G1	0.666330859	Reverse
25	NR_ESJ1_Maj4_006-4.tif	196.828	3897.308	767098.634	2237.789	440459.141	1621.217	319100.522	Maj4_G1	G1	0.574188405	Reverse
26	NR_ESJ1_Maj4_006-5.tif	184.188	4167.113	767531.107	2342.541	431467.331	1672.356	308027.537	Maj4_G1	G1	0.562149634	Reverse
27	NR_ESJ1_Maj4_007-1.tif	300.798	9762.186	2936445.15	3440.086	1034770.649	2254.22	678064.667	Maj4_G2	G2	0.352388891	Reverse
28	NR_ESJ1_Maj4_007-2.tif	318.413	8757.836	2788608.781	3137.862	999136.124	2007.429	639191.44	Maj4_G2	G2	0.358291967	Reverse
29	NR_ESJ1_Maj4_007-3.tif	215.532	6696.741	1443363.329	2881.727	621105.06	2563.237	552460.099	Maj4_G2	G2	0.430317888	Reverse
30	NR_ESJ1_Maj4_008-1.tif	339.774	5500.378	1868886.79	3168.233	1076484.007	2437.647	828249.619	Maj4_G2	G2	0.576002791	Reverse
31	NR_ESJ1_Maj4_008-2.tif	318.958	6188.181	1973767.845	3216.068	1025789.374	2282.279	727950.362	Maj4_G2	G2	0.51971126	Reverse
32	NR_ESJ1_Maj4_008-3.tif	435.973	3848.36	1677781.106	2360.722	1029211.234	1666.098	726373.62	Maj4_G2	G2	0.613435942	Reverse
33	NR_ESJ1_Maj4_008-6.tif	136.789	4217.785	576947.199	2922.649	399786.62	2519.236	344604.089	Maj4_G1	G1	0.692934502	Reverse
34	NR_ESJ1_Maj4_009-1.tif	191.926	4187.997	803785.128	2992.167	574274.351	2330.528	447288.608	Maj4_G1	G1	0.714462524	Reverse
35	NR_ESJ1_Maj4_009-2.tif	179.731	3688.727	662978.016	2993.167	537964.463	2476.749	445148.184	Maj4_G1	G1	0.811436352	Reverse
36	NR_ESJ1_Maj4_011-1.tif	181.006	2111.697	382230.053	2741.451	496219.502	2701.519	488991.464	Maj4_G1	G1	1.2982221	Reverse
37	NR_ESJ1_Maj4_011-2.tif	161.226	2423.452	390722.822	2749.06	443219.174	2531.94	408213.837	Maj4_G1	G1	1.134357015	Reverse
38	NR_ESJ1_Maj4_012-3.tif	208.432	1473.536	307131.706	2056.208	428578.945	1875.561	390926.498	Maj4_G1	G1	1.395423972	Reverse
39	NR_ESJ1_Maj4_013-2.tif	192.989	3648.091	704040.181	2651.395	511689.174	2433.864	469708.049	Maj4_G1	G1	0.726789731	Reverse
40	NR_ESJ1_Maj4_013-3.tif	437.833	3523.798	1542834.439	2489.72	1090081.181	2505.614	1097040.183	Maj4_G2	G2	0.706544496	Reverse
41	SIII_ESJ1_Maj1_-1.tif	273.665	1223.897	334937.334	2391.552	654483.188	5253.688	1437748.386	Maj1_SIII	S III	1.954046687	Forward
42	SIII_ESJ1_Maj1_-1_2.tif	255.412	1269.697	324295.6	2516.487	642740.718	3233.068	825763.927	Maj1_SIII	S III	1.981959416	Forward
43	SIII_ESJ1_Maj1_002-1.tif	247.375	1144.52	283125.506	2086.569	516164.611	3149.116	779012.101	Maj1_SIII	S III	1.823094706	Forward
44	SIII_ESJ1_Maj1_002-2.tif	261.343	1238.779	323746.67	2230.961	583046.883	2790.934	729391.981	Maj1_SIII	S III	1.800935537	Forward
45	SIII_ESJ1_Maj1_003-1.tif	241.304	935.939	225845.613	2026.487	488999.262	4737.315	1143132.474	Maj1_SIII	S III	2.165192653	Forward
46	SIII_ESJ1_Maj1_003-2.tif	254.874	961.22	244989.841	2097.354	534560.689	4762.908	1213940.894	Maj1_SIII	S III	2.181970839	Forward
47	SIII_ESJ1_Maj1_004-1.tif	222.912	872.782	194553.21	2062.556	459767.803	4658.594	1038455.008	Maj1_SIII	S III	2.363198238	Forward
48	SIII_ESJ1_Maj1_004-2.tif	240.5	1075.92	258758.875	2364.333	568622.564	4734.716	1138700.058	Maj1_SIII	S III	2.197499753	Forward
49	SIII_ESJ1_Maj1_004-3.tif	243.522	989.153	240880.913	2001.469	487402.567	2871.346	699237.092	Maj1_SIII	S III	2.023417136	Forward
50	SIII_ESJ1_Maj1_004-4.tif	231.593	866.768	200737.336	2046.479	473950.306	4599.865	1065296.497	Maj1_SIII	S III	2.361047105	Forward
51	SIII_ESJ1_Maj1_004-5.tif	259.211	873.495	226419.651	1979.176	513024.711	2642.289	684910.945	Maj1_SIII	S III	2.26581354	Forward
52	SIII_ESJ1_Maj1_005-5.tif	243.981	1063.156	259389.577	1966.316	479743.04	3082.661	752109.73	Maj1_SIII	S III	1.849507777	Forward
53	SIII_ESJ1_Maj1_006-1.tif	327.035	1233.007	403235.952	1892.048	618765.185	3287.174	1075019.412	Maj1_SIII	S III	1.534499049	Forward
54	SIII_ESJ1_Maj1_006-2.tif	247.78	1258.615	311859.732	2129.7	527697.215	4295.396	1064313.295	Maj1_SIII	S III	1.692097956	Forward
55	SIII_ESJ1_Maj1_007-1.tif	303.282	1191.765	361440.982	1957.797	593764.823	3032.675	919756.006	Maj1_SIII	S III	1.642771165	Forward
56	SIII_ESJ1_Maj1_007-2.tif	329.997	1117.804	368871.925	1840.785	607453.3	4052.12	1337187.321	Maj1_SIII	S III	1.646786483	Forward
57	SIII_ESJ1_Maj1_009-1.tif	317.038	1657.691	525551.238	2221.386	704264.023	3665.871	1162220.708	Maj1_SIII	S III	1.340048262	Forward
58	SIII_ESJ1_Maj1_009-2.tif	376.041	1613.197	606627.352	2026.026	761868.014	3279.953	1233395.557	Maj1_SIII	S III	1.255907785	Forward
59	SIII_ESJ1_Maj1_010-1.tif	553.307	1256.71	695346.732	2018.971	1117111.308	2838.475	1570548.771	Maj1_SIII	S III	1.606552899	Forward
60	SIII_ESJ1_Maj1_011-1.tif	341.84	1240.804	424156.32	1783.217	609575.02	2740.234	936721.385	Maj1_SIII	S III	1.437147088	Forward
61	SIII_ESJ1_Maj1_012-1.tif	296.155	1313.372	388961.707	2195.211	650122.801	4246.835	1257721.452	Maj1_SIII	S III	1.671431376	Forward
62	SIII_ESJ1_Maj1_012-2.tif	284.339	1313.088	373361.49	2209.722	628309.186	3953.378	1124098.001	Maj1_SIII	S III	1.682844114	Forward
63	SIII_ESJ1_Maj1_012-3.tif	294.202	1361.824	400651.744	2196.238	646138.082	3984.061	1172119.68	Maj1_SIII	S III	1.612717508	Forward
64	SIII_ESJ1_Maj4_001-1.tif	327.174	2277.782	745231.072	2520.449	824625.444	4116.015	1346653.283	Maj4_SIII	S III	1.106536583	Reverse
65	SIII_ESJ1_Maj4_003-1.tif	272.456	2097.401	571448.813	2729.917	743781.442	3801.633	1035776.72	Maj4_SIII	S III	1.301571418	Reverse
66	SIII_ESJ1_Maj4_003-2.tif	286.371	2202.78	630812.678	2559.039	732834.824	3699.083	1059310.488	Maj4_SIII	S III	1.161731287	Reverse
67	SIII_ESJ1_Maj4_005-1.tif	291.545	4093.966	1193576.749	2588.652	754709.434	2990.833	871963.37	Maj4_SIII	S III	0.632309095	Reverse
68	SIII_ESJ1_Maj4_005-2.tif	285.707	3960.006	1131400.876	2984.486	852688.244	5610.895	1603071.266	Maj4_SIII	S III	0.753657048	Reverse
69	SIII_ESJ1_Maj4_006-1.tif	345.865	4295.985	1485831.578	2502.009	865357.539	3013.579	1042291.919	Maj4_SIII	S III	0.582406211	Reverse
70	SIII_ESJ1_Maj4_006-2.tif	305.912	4872.173	1490458.151	2805.64	858279.967	2976.384	910512.863	Maj4_SIII	S III	0.575849759	Reverse
71	SIII_ESJ1_Maj4_006-3.tif	321.98	2190.921	705432.569	2201.84	708947.978	3856.505	1241716.958	Maj4_SIII	S III	1.004983338	Reverse
72	SIII_ESJ1_Maj4_007-1.tif	247.807	6646.829	1647127.96	3128.778	775331.714	4453.994	1103729.061	Maj4_SIII	S III	0.470717353	Reverse
73	SIII_ESJ1_Maj4_011-1.tif	273.093	1540.835	420791.755	2613.212	713650.896	3352.321	915496.566	Maj4_SIII	S III	1.695971671	Reverse
74	SIII_ESJ1_Maj4_011-2.tif	253.114	2045.638	517779.04	2881.198	729270.535	3608.262	913300.455	Maj4_SIII	S III	1.408458973	Reverse
75	SIII_ESJ1_Maj4_011-3.tif	266.112	2283.223	607593.989	3197.672	850940.407	4155.761	1105899.707	Maj4_SIII	S III	1.400508271	Reverse
76	SIII_ESJ1_Maj4_011-4.tif	274.88	2097.143	576462.898	2595.501	713451.611	3705.489	1018565.215	Maj4_SIII	S III	1.237636652	Reverse
77	SIII_ESJ1_Maj4_012-1.tif	330.043	2092.468	690605.296	2462.113	812604.227	5045.229	1665144.889	Maj4_SIII	S III	1.176655076	Reverse
78	SIII_ESJ1_Maj4_013-1.tif	321.269	2340.195	751832.432	2289.132	735427.368	3122.537	1003174.705	Maj4_SIII	S III	0.978179893	Reverse
79	SIII_ESJ1_Maj4_013-2.tif	346.755	3161.413	1096236.459	2614.244	906502.598	3123.918	1083234.777	Maj4_SIII	S III	0.826922504	Reverse
80	SIII_ESJ1_Maj4_013-3.tif	455.142	2932.048	1334499.143	2256.778	1027155.199	2883.144	1312240.933	Maj4_SIII	S III	0.769693412	Reverse
81	SIII_ESJ1_Maj4_013-4.tif	262.273	3574.01	937367.291	2617.384	686469.852	3098.142	812559.705	Maj4_SIII	S III	0.732338176	Reverse
82	SIII_ESJ1_Maj4_014-1.tif	298.261	2589.865	772454.772	2536.147	756432.769	3087.36	920837.805	Maj4_SIII	S III	0.979258329	Reverse
83	SIII_ESJ1_Maj4_014-2.tif	287.002	3584.057	1028632.002	3028.766	869262.299	4152.312	1191722.331	Maj4_SIII	S III	0.845066357	Reverse
84	SII_ESJ1_Maj1_001-1.tif	272.655	1175.018	320374.566	1905.42	519522.148	2937.841	801016.932	Maj1_SII	S II	1.621608589	Forward
85	SII_ESJ1_Maj1_002-1.tif	234.628	1111.149	260707.286	2107.395	494454.82	2900.799	680610.078	Maj1_SII	S II	1.896589956	Forward
86	SII_ESJ1_Maj1_002-2.tif	265.847	964.963	256532.222	1843.576	490108.586	3163.497	841005.294	Maj1_SII	S II	1.910514719	Forward
87	SII_ESJ1_Maj1_003-1.tif	214.709	929.811	199638.406	1995.746	428503.815	4178.111	897076.35	Maj1_SII	S II	2.146399701	Forward
88	SII_ESJ1_Maj1_003-2.tif	214.376	908.967	194861.222	2112.573	452885.936	3509.02	752251.335	Maj1_SII	S II	2.324146033	Forward
89	SII_ESJ1_Maj1_004-1.tif	233.001	1118.101	260518.728	2382.785	555191.69	3513.478	818644.33	Maj1_SII	S II	2.131100878	Forward
90	SII_ESJ1_Maj1_005-6.tif	220.381	1182.72	260649.041	2081.62	458749.582	5537.491	1220357.808	Maj1_SII	S II	1.760027891	Forward
91	SII_ESJ1_Maj1_006-1.tif	294.813	892.385	263086.862	1502.415	442931.853	2706.388	797879.184	Maj1_SII	S II	1.683595485	Forward
92	SII_ESJ1_Maj1_006-2.tif	276.733	1119.266	309738.119	1790.262	495425.01	3223.442	892033.611	Maj1_SII	S II	1.599496412	Forward
93	SII_ESJ1_Maj1_006-3.tif	287.613	987.7	284075.571	1668.665	479930.071	2308.685	664008.279	Maj1_SII	S II	1.689445063	Forward
94	SII_ESJ1_Maj1_006-4.tif	276.029	1306.764	360705.101	2046.836	564986.686	3196.868	882429	Maj1_SII	S II	1.566339607	Forward
95	SII_ESJ1_Maj1_006-6.tif	266.073	1257.901	334693.015	1981.741	527287.047	2935.879	781157.035	Maj1_SII	S II	1.575434871	Forward
96	SII_ESJ1_Maj1_006-7.tif	260.168	1393.963	362664.206	2157.339	561269.926	3560.068	926214.752	Maj1_SII	S II	1.547629782	Forward
97	SII_ESJ1_Maj1_008-1.tif	254.316	1190.96	302880.057	2015.584	512595.141	4368.991	1111103.938	Maj1_SII	S II	1.692403079	Forward
98	SII_ESJ1_Maj1_009-1.tif	318.466	957.927	305067.236	1582.642	504018.016	2173.161	692078.306	Maj1_SII	S II	1.652153875	Forward
99	SII_ESJ1_Maj1_009-2.tif	344.789	1092.446	376663.458	1681.308	579696.837	2873.481	990745.114	Maj1_SII	S II	1.539031262	Forward
100	SII_ESJ1_Maj1_009-3.tif	276.846	1399.297	387390.06	1977.387	547432.092	3132.036	867092.251	Maj1_SII	S II	1.413128907	Forward
101	SII_ESJ1_Maj1_010-1.tif	266.265	1122.453	298870.244	1776.842	473111.219	3268.621	870320.014	Maj1_SII	S II	1.582998738	Forward
102	SII_ESJ1_Maj1_010-2.tif	266.577	1067.231	284499.548	1707.833	455269.616	4598.969	1225981.12	Maj1_SII	S II	1.600247238	Forward
103	SII_ESJ1_Maj1_011-1.tif	379.893	1198.894	455451.473	1609.692	611510.725	2824.384	1072963.749	Maj1_SII	S II	1.342647376	Forward
104	SII_ESJ1_Maj1_011-2.tif	289.34	1533.795	443788.436	1919.134	555282.655	3287.954	951337.264	Maj1_SII	S II	1.251232817	Forward
105	SII_ESJ1_Maj1_011-3.tif	294.68	1736.202	511624.738	2026.225	597089.076	3663.25	1079488.167	Maj1_SII	S II	1.167044968	Forward
106	SII_ESJ1_Maj1_011-4.tif	301.94	1462.984	441733.803	1904.997	575195.503	4212.642	1271966.804	Maj1_SII	S II	1.302131508	Forward
107	SII_ESJ1_Maj1_011-5.tif	257.159	1374.17	353379.882	1923.487	494641.598	4594.253	1181452.473	Maj1_SII	S II	1.399744646	Forward
108	SII_ESJ1_Maj1_012-1.tif	269.938	1262.686	340847.343	2093.341	565072.908	3183.491	859346.256	Maj1_SII	S II	1.657847478	Forward
109	SII_ESJ1_Maj4_-1.tif	397.342	3752.636	1491080.132	2248.701	893503.579	4344.159	1726116.986	Maj4_SII	S II	0.599232435	Reverse
110	SII_ESJ1_Maj4_-2.tif	326.55	3906.957	1275815.537	2483.633	811029.426	4871.963	1590937.79	Maj4_SII	S II	0.635694897	Reverse
111	SII_ESJ1_Maj4_-3.tif	365.546	2619.968	957718.775	1912.548	699124.122	2796.066	1022090.401	Maj4_SII	S II	0.729988949	Reverse
112	SII_ESJ1_Maj4_001-1.tif	250.251	2151.056	538303.799	2471.307	618446.865	4124.065	1032051.04	Maj4_SII	S II	1.148880736	Reverse
113	SII_ESJ1_Maj4_001-2.tif	278.567	2244.092	625128.981	2512.114	699790.831	3978.143	1108177.544	Maj4_SII	S II	1.119434312	Reverse
114	SII_ESJ1_Maj4_003-1.tif	299.974	2145.465	643584.215	2445.537	733598.317	3682.399	1104624.992	Maj4_SII	S II	1.13986375	Reverse
115	SII_ESJ1_Maj4_003-2.tif	286.75	1550.393	444574.797	2031.452	582518.125	2859.226	819882.081	Maj4_SII	S II	1.310281485	Reverse
116	SII_ESJ1_Maj4_003-3.tif	284.013	2252.762	639814.105	2541.766	721894.909	3742.769	1062995.605	Maj4_SII	S II	1.128288519	Reverse
117	SII_ESJ1_Maj4_004-1.tif	270.297	3133.003	846841.482	2526.621	682938.11	3204.301	866112.948	Maj4_SII	S II	0.806453303	Reverse
118	SII_ESJ1_Maj4_004-2.tif	244.233	3277.421	800454.618	2568.876	627404.447	3340.831	815941.553	Maj4_SII	S II	0.783810141	Reverse
119	SII_ESJ1_Maj4_005-1.tif	261.483	3035.934	793844.722	2237.276	585009.236	2643.661	691271.898	Maj4_SII	S II	0.736931568	Reverse
120	SII_ESJ1_Maj4_006-1.tif	330.449	4497.767	1486281.008	2650.153	875739.597	3329.044	1100078.125	Maj4_SII	S II	0.589215359	Reverse
121	SII_ESJ1_Maj4_006-3.tif	307.56	3430.945	1055220.318	2322.522	714313.992	2820.007	867320.344	Maj4_SII	S II	0.676933508	Reverse
122	SII_ESJ1_Maj4_007-1.tif	243.715	6795.424	1656146.643	3128.822	762540.967	6623.633	1614278.735	Maj4_SII	S II	0.460430826	Reverse
123	SII_ESJ1_Maj4_009-1.tif	262.127	3671.105	962296.316	3138.894	822789.166	4167.947	1092532.067	Maj4_SII	S II	0.855026827	Reverse
124	SII_ESJ1_Maj4_009-2.tif	274.322	4496.176	1233400.904	3106.744	852248.897	4184.901	1148011.29	Maj4_SII	S II	0.690974763	Reverse
125	SII_ESJ1_Maj4_009-3.tif	268.377	4236.838	1137071.568	3178.866	853135.994	4450.909	1194523.467	Maj4_SII	S II	0.750292258	Reverse
126	SII_ESJ1_Maj4_009-4.tif	275.837	4240.482	1169680.245	3305.294	911720.93	4183.652	1154004.267	Maj4_SII	S II	0.779461681	Reverse
127	SII_ESJ1_Maj4_012-1.tif	263.004	2865.983	753764.597	2734.331	719139.605	7604.452	2000000.638	Maj4_SII	S II	0.954063918	Reverse
128	SII_ESJ1_Maj4_012-2.tif	263.19	2723.518	716802.453	2651.15	697755.792	7937.481	2089064.8	Maj4_SII	S II	0.973428298	Reverse
129	SI_ESJ1_Maj1_-1.tif	196.223	1055.275	207069.601	2134.652	418868.564	9140.695	1793618.19	Maj1_SI	S I	2.02283948	Forward
130	SI_ESJ1_Maj1_001-1.tif	210.663	1283.6	270407.691	2236.015	471046.682	9205.983	1939364.469	Maj1_SI	S I	1.741986998	Forward
131	SI_ESJ1_Maj1_001-2.tif	272.861	1231.52	336033.594	2249.178	613712.748	7159.66	1953591.395	Maj1_SI	S I	1.826343434	Forward
132	SI_ESJ1_Maj1_001-3.tif	229.607	1217.96	279652.056	2222.366	510270.802	4711.558	1081806.681	Maj1_SI	S I	1.824663152	Forward
133	SI_ESJ1_Maj1_003-1.tif	248.032	969.676	240511.123	2009.225	498353.057	8159.965	2023935.779	Maj1_SI	S I	2.072058252	Forward
134	SI_ESJ1_Maj1_003-2.tif	243.237	1039.299	252795.702	2099.552	510688.163	7763.068	1888263.461	Maj1_SI	S I	2.020161573	Forward
135	SI_ESJ1_Maj1_004-1.tif	187.874	1052.355	197710.373	2386.624	448384.907	4675.948	878489.826	Maj1_SI	S I	2.267887619	Forward
136	SI_ESJ1_Maj1_005-1.tif	198.86	1233.591	245312.325	2075.963	412826.734	4530.389	900914.635	Maj1_SI	S I	1.682861772	Forward
137	SI_ESJ1_Maj1_006-1.tif	199.877	1139.159	227691.277	1958.113	391381.016	7475.146	1494106.636	Maj1_SI	S I	1.718910892	Forward
138	SI_ESJ1_Maj1_006-2.tif	337.768	1211.116	409076.683	2120.666	716293.655	3938.626	1330343.102	Maj1_SI	S I	1.751000936	Forward
139	SI_ESJ1_Maj1_006-3.tif	225.788	1236.357	279154.277	2048.407	462505.133	4755.579	1073751.512	Maj1_SI	S I	1.656808335	Forward
140	SI_ESJ1_Maj1_006-4.tif	222.686	984.201	219167.568	1797.265	400225.555	4180.408	930917.591	Maj1_SI	S I	1.826116695	Forward
141	SI_ESJ1_Maj1_006-5.tif	225.588	1306.269	294679.285	2080.307	469293.358	4378.582	987757.619	Maj1_SI	S I	1.592556321	Forward
142	SI_ESJ1_Maj1_006-6.tif	225.941	1348.79	304746.352	2093.771	473067.606	3935.996	889301.05	Maj1_SI	S I	1.552332302	Forward
143	SI_ESJ1_Maj1_006-7.tif	212.557	1283.354	272785.327	2045.445	434772.588	3744.037	795819.45	Maj1_SI	S I	1.593826885	Forward
144	SI_ESJ1_Maj1_007-1.tif	212.41	1232.06	261702.239	1890.918	401650.682	3783.465	803647.203	Maj1_SI	S I	1.534762116	Forward
145	SI_ESJ1_Maj1_007-2.tif	224.194	1283.971	287858.122	1925.758	431742.716	3873.516	868417.506	Maj1_SI	S I	1.499845525	Forward
146	SI_ESJ1_Maj1_007-3.tif	184.354	1305.616	240695.324	1922.141	354354.097	3614.423	666332.571	Maj1_SI	S I	1.472210141	Forward
147	SI_ESJ1_Maj1_008-1.tif	267.906	1208.769	323836.279	1931.165	517370.486	3696.447	990299.795	Maj1_SI	S I	1.597629789	Forward
148	SI_ESJ1_Maj1_008-2.tif	249.972	1354.325	338543.289	2056.157	513981.61	3762.815	940598.115	Maj1_SI	S I	1.518215326	Forward
149	SI_ESJ1_Maj1_008-3.tif	210.763	1489.902	314016.336	2096.725	441912.371	3855.434	812583.232	Maj1_SI	S I	1.407291024	Forward
150	SI_ESJ1_Maj1_010-1.tif	253.785	1243.984	315703.922	1932.785	490511.07	5800.861	1472168.839	Maj1_SI	S I	1.553705975	Forward
151	SI_ESJ1_Maj1_012-1.tif	225.23	1205.064	271416.339	1942.573	437525.275	4566.306	1028468.186	Maj1_SI	S I	1.612007872	Forward
152	SI_ESJ1_Maj1_012-2.tif	192.537	1234.481	237683.186	1967.218	378762.236	4602.998	886247.273	Maj1_SI	S I	1.593559235	Forward
153	SI_ESJ1_Maj4_-1.tif	294.654	3678.787	1083969.057	2234.554	658420.123	4128.549	1216493.219	Maj4_SI	S I	0.607415976	Reverse
154	SI_ESJ1_Maj4_-2.tif	303.707	3506.32	1064894.685	2182.532	662850.546	4137.367	1256548.117	Maj4_SI	S I	0.622456432	Reverse
155	SI_ESJ1_Maj4_001-1.tif	241.244	1399.819	337698.204	1958.996	472596.151	4030.848	972418.412	Maj4_SI	S I	1.399463028	Reverse
156	SI_ESJ1_Maj4_002-1.tif	239.059	1907.741	456062.248	2218.38	530323.268	3362.414	803814.639	Maj4_SI	S I	1.162830886	Reverse
157	SI_ESJ1_Maj4_003-1.tif	236.661	1840.389	435548.243	2501.566	592023.163	3001.481	710333.57	Maj4_SI	S I	1.359259674	Reverse
158	SI_ESJ1_Maj4_003-2.tif	224.227	1729.771	387861.077	2232.052	500486.048	2979.998	668195.412	Maj4_SI	S I	1.290374512	Reverse
159	SI_ESJ1_Maj4_004-1.tif	246.412	3141.801	774176.725	2373.837	584941.313	2829.102	697123.974	Maj4_SI	S I	0.755565615	Reverse
160	SI_ESJ1_Maj4_004-2.tif	249.162	2960.65	737680.35	2310.558	575702.255	2774.666	691340.286	Maj4_SI	S I	0.780422381	Reverse
161	SI_ESJ1_Maj4_004-3.tif	266.943	2507.803	669439.778	2087.701	557296.498	2504.226	668485.004	Maj4_SI	S I	0.8324819	Reverse
162	SI_ESJ1_Maj4_004-4.tif	257.584	2270.984	584968.951	2049.159	527830.251	3703.765	954030.065	Maj4_SI	S I	0.902321824	Reverse
163	SI_ESJ1_Maj4_004-5.tif	274.037	2727.027	747305.22	2200.97	603146.25	3468.368	950459.566	Maj4_SI	S I	0.807094924	Reverse
164	SI_ESJ1_Maj4_006-1.tif	232.224	4268.615	991274.887	2450.623	569093.601	3797.012	881757.316	Maj4_SI	S I	0.574102712	Reverse
165	SI_ESJ1_Maj4_006-2.tif	270.078	4732.931	1278259.828	2824.843	762927.443	4995.961	1349298.24	Maj4_SI	S I	0.596848486	Reverse
166	SI_ESJ1_Maj4_006-3.tif	318.891	4613.498	1471203.936	2839.135	905375.22	4368.433	1393055.125	Maj4_SI	S I	0.615397497	Reverse
167	SI_ESJ1_Maj4_006-4.tif	298.905	3475.419	1038819.644	2600.775	777384.428	4077.148	1218679.56	Maj4_SI	S I	0.748334355	Reverse
168	SI_ESJ1_Maj4_007-1.tif	279.35	7728.777	2159036.352	3032.649	847171.466	3408.408	952139.833	Maj4_SI	S I	0.392384068	Reverse
169	SI_ESJ1_Maj4_007-2.tif	260.606	7574.495	1973959.273	3110.71	810669.831	3448.652	898739.739	Maj4_SI	S I	0.410682146	Reverse
170	SI_ESJ1_Maj4_007-3.tif	323.587	7299.383	2361987.335	2972.38	961824.269	3266.401	1056965.625	Maj4_SI	S I	0.407209749	Reverse
171	SI_ESJ1_Maj4_008-1.tif	238.846	3305.971	789618.971	2669.562	637614.905	3790.538	905355.885	Maj4_SI	S I	0.807496943	Reverse
172	SI_ESJ1_Maj4_008-2.tif	230.384	4840.184	1115101.702	3104.981	715338.403	4435.921	1021965.927	Maj4_SI	S I	0.641500593	Reverse
173	SI_ESJ1_Maj4_008-3.tif	235.751	5452.427	1285415.266	3185.148	750901.836	4403.634	1038161.118	Maj4_SI	S I	0.584170622	Reverse
