# Supplementary material for: Dynamic association of H3K36me3 with pericentromeric heterochromatin regulates its replication time
Source: EMBO Rep. 2025 Sep 8;26(20):4950–76. doi: 10.1038/s44319-025-00575-6 (PMC12549960; doi:10.1038/s44319-025-00575-6)
Supplement: Supplementary file 9 — EV Figures Source Data [file 44319_2025_575_MOESM9_ESM.zip › Biostudies_EV/06_Figure_EV5/EV_5C/20250528_MaSat_levels.xls]

## Sheet: Results
Block Type	96well
Chemistry	SYBR_GREEN
Experiment File Name	D:\Applied Biosystems\StepOne Software v2.2.2\experiments\20250528_MaSat.eds
Experiment Run End Time	2025-05-28 16:10:07 PM CEST
Instrument Type	steponeplus
Passive Reference	ROX
Well	Sample Name	Target Name	Task	Reporter	Quencher	RQ	RQ Min	RQ Max	Cт	Cт Mean	Cт SD	ΔCт	ΔCт Mean	ΔCт SE	HK Control ΔCт Mean	HK Control ΔCт SE	ΔΔCт	Automatic Ct Threshold	Ct Threshold	Automatic Baseline	Baseline Start	Baseline End	Efficiency	Tm1	Tm2	Tm3	Comments	HIGHSD	OUTLIERRG	MTP
A1	ESJ1_control_random	MaSat	UNKNOWN	SYBR	None	1	0.70242	1.42365	15.7682	15.8122	0.0385327		-14.1933	0.183542			0	TRUE	0.144444	TRUE	3	10	1	75.7299				N	N	N
A2	ESJ1_control_random	MaSat	UNKNOWN	SYBR	None	1	0.70242	1.42365	15.8283	15.8122	0.0385327		-14.1933	0.183542			0	TRUE	0.144444	TRUE	3	10	1	75.7299				N	N	N
A3	ESJ1_control_random	MaSat	UNKNOWN	SYBR	None	1	0.70242	1.42365	15.8401	15.8122	0.0385327		-14.1933	0.183542			0	TRUE	0.144444	TRUE	3	10	1	75.8805				N	N	N
A4	ESJ1_control_maj1	MaSat	UNKNOWN	SYBR	None				15.369	15.5053	0.142052							TRUE	0.144444	TRUE	3	10	1	75.7314				N	N	N
A5	ESJ1_control_maj1	MaSat	UNKNOWN	SYBR	None				15.6524	15.5053	0.142052							TRUE	0.144444	TRUE	3	10	1	75.584				N	N	N
A6	ESJ1_control_maj1	MaSat	UNKNOWN	SYBR	None				15.4943	15.5053	0.142052							TRUE	0.144444	TRUE	3	10	1	75.584				N	N	N
B1	ESJ1_esigfp_random	MaSat	UNKNOWN	SYBR	None	7.98547	6.27836	10.1568	13.738	13.6912	0.202555		-17.1906	0.124976			-2.99738	TRUE	0.144444	TRUE	3	7	1	75.5809				N	N	N
B2	ESJ1_esigfp_random	MaSat	UNKNOWN	SYBR	None	7.98547	6.27836	10.1568	13.8663	13.6912	0.202555		-17.1906	0.124976			-2.99738	TRUE	0.144444	TRUE	3	7	1	75.5809				N	N	N
B3	ESJ1_esigfp_random	MaSat	UNKNOWN	SYBR	None	7.98547	6.27836	10.1568	13.4694	13.6912	0.202555		-17.1906	0.124976			-2.99738	TRUE	0.144444	TRUE	3	7	1	75.7314				N	N	N
B4	ESJ1_esigfp_maj1	MaSat	UNKNOWN	SYBR	None				12.8105	12.8593	0.115293							TRUE	0.144444	TRUE	3	7	1	75.7314				N	N	N
B5	ESJ1_esigfp_maj1	MaSat	UNKNOWN	SYBR	None				12.991	12.8593	0.115293							TRUE	0.144444	TRUE	3	7	1	75.584				N	N	N
B6	ESJ1_esigfp_maj1	MaSat	UNKNOWN	SYBR	None				12.7764	12.8593	0.115293							TRUE	0.144444	TRUE	3	6	1	75.584				N	N	N
C1	ESJ1_LNAmaj1_random	MaSat	UNKNOWN	SYBR	None	6.69439	2.36251	18.9692	14.9256	14.7713	0.134422		-16.9362	0.541208			-2.74295	TRUE	0.144444	TRUE	3	10	1	75.5809				N	N	N
C2	ESJ1_LNAmaj1_random	MaSat	UNKNOWN	SYBR	None	6.69439	2.36251	18.9692	14.6795	14.7713	0.134422		-16.9362	0.541208			-2.74295	TRUE	0.144444	TRUE	3	10	1	75.5809				N	N	N
C3	ESJ1_LNAmaj1_random	MaSat	UNKNOWN	SYBR	None	6.69439	2.36251	18.9692	14.7088	14.7713	0.134422		-16.9362	0.541208			-2.74295	TRUE	0.144444	TRUE	3	10	1	75.7314				N	N	N
C4	ESJ1_LNAmaj1_maj1	MaSat	UNKNOWN	SYBR	None				13.5049	13.5616	0.0829863							TRUE	0.144444	TRUE	3	7	1	75.7314				N	N	N
C5	ESJ1_LNAmaj1_maj1	MaSat	UNKNOWN	SYBR	None				13.6568	13.5616	0.0829863							TRUE	0.144444	TRUE	3	7	1	75.7331				N	N	N
C6	ESJ1_LNAmaj1_maj1	MaSat	UNKNOWN	SYBR	None				13.523	13.5616	0.0829863							TRUE	0.144444	TRUE	3	7	1	75.584				N	N	N
D1	ESJ1_LNAmaj2_random	MaSat	UNKNOWN	SYBR	None	6.05084	4.16365	8.7934	13.4001	13.3283	0.0909376		-16.7904	0.194236			-2.59713	TRUE	0.144444	TRUE	3	7	1	75.5809				N	N	N
D2	ESJ1_LNAmaj2_random	MaSat	UNKNOWN	SYBR	None	6.05084	4.16365	8.7934	13.226	13.3283	0.0909376		-16.7904	0.194236			-2.59713	TRUE	0.144444	TRUE	3	7	1	75.5809				N	N	N
D3	ESJ1_LNAmaj2_random	MaSat	UNKNOWN	SYBR	None	6.05084	4.16365	8.7934	13.3586	13.3283	0.0909376		-16.7904	0.194236			-2.59713	TRUE	0.144444	TRUE	3	7	1	75.5823				N	N	N
D4	ESJ1_LNAmaj2_maj1	MaSat	UNKNOWN	SYBR	None				13.119	13.045	0.121373							TRUE	0.144444	TRUE	3	7	1	75.5823				N	N	N
D5	ESJ1_LNAmaj2_maj1	MaSat	UNKNOWN	SYBR	None				13.1111	13.045	0.121373							TRUE	0.144444	TRUE	3	7	1	75.435				N	N	N
D6	ESJ1_LNAmaj2_maj1	MaSat	UNKNOWN	SYBR	None				12.9049	13.045	0.121373							TRUE	0.144444	TRUE	3	7	1	75.435				N	N	N
E1	ESJ1_control_random	GAPDH	UNKNOWN	SYBR	None				30.3636	30.0055	0.315561							TRUE	0.327531	TRUE	3	23	1	87.9536	66.3386			N	N	Y
E2	ESJ1_control_random	GAPDH	UNKNOWN	SYBR	None				29.8848	30.0055	0.315561							TRUE	0.327531	TRUE	3	22	1	87.9536				N	N	N
E3	ESJ1_control_random	GAPDH	UNKNOWN	SYBR	None				29.7681	30.0055	0.315561							TRUE	0.327531	TRUE	3	22	1	87.9558				N	N	N
E4	ESJ1_control_maj2	MaSat	UNKNOWN	SYBR	None				14.8344	13.6981	2.05314							TRUE	0.144444	TRUE	3	10	1	75.7314				Y	N	N
E5	ESJ1_control_maj2	MaSat	UNKNOWN	SYBR	None				11.328	13.6981	2.05314							TRUE	0.144444	TRUE	3	7	1	76.0313				Y	Y	N
E6	ESJ1_control_maj2	MaSat	UNKNOWN	SYBR	None				14.9318	13.6981	2.05314							TRUE	0.144444	TRUE	3	10	1	75.584				Y	N	N
F1	ESJ1_esigfp_random	GAPDH	UNKNOWN	SYBR	None				30.97	30.8819	0.0763457							TRUE	0.327531	TRUE	3	24	1	87.9536	66.4877			N	N	Y
F2	ESJ1_esigfp_random	GAPDH	UNKNOWN	SYBR	None				30.8397	30.8819	0.0763457							TRUE	0.327531	TRUE	3	24	1	87.9536	66.3386			N	N	Y
F3	ESJ1_esigfp_random	GAPDH	UNKNOWN	SYBR	None				30.8359	30.8819	0.0763457							TRUE	0.327531	TRUE	3	24	1	87.9558				N	N	N
F4	ESJ1_esigfp_maj2	MaSat	UNKNOWN	SYBR	None				12.8888	13.1681	0.264265							TRUE	0.144444	TRUE	3	7	1	75.7314				N	N	N
F5	ESJ1_esigfp_maj2	MaSat	UNKNOWN	SYBR	None				13.2013	13.1681	0.264265							TRUE	0.144444	TRUE	3	7	1	75.584				N	N	N
F6	ESJ1_esigfp_maj2	MaSat	UNKNOWN	SYBR	None				13.4142	13.1681	0.264265							TRUE	0.144444	TRUE	3	7	1	75.435				N	N	N
G1	ESJ1_LNAmaj1_random	GAPDH	UNKNOWN	SYBR	None				30.6364	31.7076	0.927712							TRUE	0.327531	TRUE	3	23	1	88.1026				Y	Y	N
G2	ESJ1_LNAmaj1_random	GAPDH	UNKNOWN	SYBR	None				32.2295	31.7076	0.927712							TRUE	0.327531	TRUE	3	25	1	87.9536	65.7423			Y	N	Y
G3	ESJ1_LNAmaj1_random	GAPDH	UNKNOWN	SYBR	None				32.2567	31.7076	0.927712							TRUE	0.327531	TRUE	3	25	1	87.9558				Y	N	N
G4	ESJ1_LNAmaj1_maj2	MaSat	UNKNOWN	SYBR	None				13.9968	13.9883	0.035629							TRUE	0.144444	TRUE	3	8	1	75.7314				N	N	N
G5	ESJ1_LNAmaj1_maj2	MaSat	UNKNOWN	SYBR	None				14.0189	13.9883	0.035629							TRUE	0.144444	TRUE	3	8	1	75.584				N	N	N
G6	ESJ1_LNAmaj1_maj2	MaSat	UNKNOWN	SYBR	None				13.9492	13.9883	0.035629							TRUE	0.144444	TRUE	3	8	1	75.584				N	N	N
H1	ESJ1_LNAmaj2_random	GAPDH	UNKNOWN	SYBR	None				29.8626	30.1186	0.323903							TRUE	0.327531	TRUE	3	23	1	88.1026				N	N	N
H2	ESJ1_LNAmaj2_random	GAPDH	UNKNOWN	SYBR	None				30.4828	30.1186	0.323903							TRUE	0.327531	TRUE	3	23	1	88.1026				N	N	N
H3	ESJ1_LNAmaj2_random	GAPDH	UNKNOWN	SYBR	None				30.0106	30.1186	0.323903							TRUE	0.327531	TRUE	3	23	1	88.1049	66.4886			N	N	Y
H4	ESJ1_LNAmaj2_maj2	MaSat	UNKNOWN	SYBR	None				12.8686	12.8754	0.00984557							TRUE	0.144444	TRUE	3	7	1	75.5823				N	N	N
H5	ESJ1_LNAmaj2_maj2	MaSat	UNKNOWN	SYBR	None				12.8867	12.8754	0.00984557							TRUE	0.144444	TRUE	3	7	1	75.584				N	N	N
H6	ESJ1_LNAmaj2_maj2	MaSat	UNKNOWN	SYBR	None				12.8709	12.8754	0.00984557							TRUE	0.144444	TRUE	3	7	1	75.584				N	N	N
Analysis Type	Singleplex
Endogenous Control	GAPDH
RQ Min/Max Confidence Level	95.0
Reference Sample	ESJ1_control_random

## Sheet: Sheet4
Sample Name	Target Name	Cт
ESJ1_control_random	MaSat	15.7682
ESJ1_control_random	MaSat	15.8283
ESJ1_control_random	MaSat	15.8401
ESJ1_control_maj1	MaSat	15.369
ESJ1_control_maj1	MaSat	15.6524
ESJ1_control_maj1	MaSat	15.4943
ESJ1_esigfp_random	MaSat	13.738
ESJ1_esigfp_random	MaSat	13.8663
ESJ1_esigfp_random	MaSat	13.4694
ESJ1_esigfp_maj1	MaSat	12.8105
ESJ1_esigfp_maj1	MaSat	12.991
ESJ1_esigfp_maj1	MaSat	12.7764
ESJ1_LNAmaj1_random	MaSat	14.9256
ESJ1_LNAmaj1_random	MaSat	14.6795
ESJ1_LNAmaj1_random	MaSat	14.7088
ESJ1_LNAmaj1_maj1	MaSat	13.5049
ESJ1_LNAmaj1_maj1	MaSat	13.6568
ESJ1_LNAmaj1_maj1	MaSat	13.523
ESJ1_LNAmaj2_random	MaSat	13.4001
ESJ1_LNAmaj2_random	MaSat	13.226
ESJ1_LNAmaj2_random	MaSat	13.3586
ESJ1_LNAmaj2_maj1	MaSat	13.119
ESJ1_LNAmaj2_maj1	MaSat	13.1111
ESJ1_LNAmaj2_maj1	MaSat	12.9049
ESJ1_control_maj2	MaSat	14.8344
ESJ1_control_maj2	MaSat	11.328
ESJ1_control_maj2	MaSat	14.9318
ESJ1_esigfp_maj2	MaSat	12.8888
ESJ1_esigfp_maj2	MaSat	13.2013
ESJ1_esigfp_maj2	MaSat	13.4142
ESJ1_LNAmaj1_maj2	MaSat	13.9968
ESJ1_LNAmaj1_maj2	MaSat	14.0189
ESJ1_LNAmaj1_maj2	MaSat	13.9492
ESJ1_LNAmaj2_maj2	MaSat	12.8686
ESJ1_LNAmaj2_maj2	MaSat	12.8867
ESJ1_LNAmaj2_maj2	MaSat	12.8709
ESJ1_control_random	GAPDH	30.3636
ESJ1_control_random	GAPDH	29.8848
ESJ1_control_random	GAPDH	29.7681
ESJ1_esigfp_random	GAPDH	30.97
ESJ1_esigfp_random	GAPDH	30.8397
ESJ1_esigfp_random	GAPDH	30.8359
ESJ1_LNAmaj1_random	GAPDH	30.6364
ESJ1_LNAmaj1_random	GAPDH	32.2295
ESJ1_LNAmaj1_random	GAPDH	32.2567
ESJ1_LNAmaj2_random	GAPDH	29.8626
ESJ1_LNAmaj2_random	GAPDH	30.4828
ESJ1_LNAmaj2_random	GAPDH	30.0106

## Sheet: Sheet1
Sample Name	Target Name	Cт_1	Cт_2	Cт_3
ESJ1_control_random	MaSat	15.7682	15.8283	15.8401
ESJ1_esigfp_random	MaSat	13.738	13.8663	13.4694
ESJ1_LNAmaj1_random	MaSat	14.9256	14.6795	14.7088
ESJ1_LNAmaj2_random	MaSat	13.4001	13.226	13.3586
ESJ1_control_random	GAPDH	30.3636	29.8848	29.7681
ESJ1_esigfp_random	GAPDH	30.97	30.8397	30.8359
ESJ1_LNAmaj1_random	GAPDH	30.6364	32.2295	32.2567
ESJ1_LNAmaj2_random	GAPDH	29.8626	30.4828	30.0106
Sample Name	Target Name	Cт_1	Cт_2	Cт_3
ESJ1_control_maj1	MaSat	15.369	15.6524	15.4943
ESJ1_esigfp_maj1	MaSat	12.8105	12.991	12.7764
ESJ1_LNAmaj1_maj1	MaSat	13.5049	13.6568	13.523
ESJ1_LNAmaj2_maj1	MaSat	13.119	13.1111	12.9049
ESJ1_control_maj2	MaSat	14.8344	11.328	14.9318
ESJ1_esigfp_maj2	MaSat	12.8888	13.2013	13.4142
ESJ1_LNAmaj1_maj2	MaSat	13.9968	14.0189	13.9492
ESJ1_LNAmaj2_maj2	MaSat	12.8686	12.8867	12.8709

## Sheet: Sheet3
Sample Name	Target Name	Cт						∆Ct	average		∆∆Ct	2^-(∆∆Ct)		relative fold change
ESJ1_control_random	MaSat	15.7682		GAPDH	30.3636	30.0055	30.0055	-14.2372	-17.1906	-17.1906	2.9534	0.129103	1.00668	0.128246
ESJ1_control_random	MaSat	15.8283		GAPDH	29.8848		30.0055	-14.1771		-17.1906	3.01349	0.123837		0.123014
ESJ1_control_random	MaSat	15.8401		GAPDH	29.7681		30.0055	-14.1654		-17.1906	3.02524	0.122832		0.122017
ESJ1_esigfp_random	MaSat	13.738		GAPDH	30.97	30.8819	30.8819	-17.1438		-17.1906	0.0467882	0.968089		0.961663
ESJ1_esigfp_random	MaSat	13.8663		GAPDH	30.8397		30.8819	-17.0156		-17.1906	0.175067	0.885726		0.879847
ESJ1_esigfp_random	MaSat	13.4694		GAPDH	30.8359		30.8819	-17.4125		-17.1906	-0.221855	1.16623		1.15849
ESJ1_LNAmaj1_random	MaSat	14.9256		GAPDH	30.6364	31.7076	31.7076	-16.7819		-17.1906	0.408715	0.753294		0.748294
ESJ1_LNAmaj1_random	MaSat	14.6795		GAPDH	32.2295		31.7076	-17.028		-17.1906	0.162621	0.8934		0.88747
ESJ1_LNAmaj1_random	MaSat	14.7088		GAPDH	32.2567		31.7076	-16.9987		-17.1906	0.191935	0.875431		0.869619
ESJ1_LNAmaj2_random	MaSat	13.4001		GAPDH	29.8626	30.1186	30.1186	-16.7185		-17.1906	0.472092	0.720919		0.716133
ESJ1_LNAmaj2_random	MaSat	13.226		GAPDH	30.4828		30.1186	-16.8926		-17.1906	0.298001	0.813378		0.807979
ESJ1_LNAmaj2_random	MaSat	13.3586		GAPDH	30.0106		30.1186	-16.76		-17.1906	0.430635	0.741935		0.73701

## Sheet: Sheet5
Sample Name	Target Name	Cт	2^-(∆∆Ct)	ave						average		∆Ct	average		∆∆Ct	2^-(∆∆Ct)		relative fold change
ESJ1_control_maj1	MaSat_F	15.369	2.36308e-05		0.000134858	0.175228		GAPDH	30.3636	30.0055	30.0055	-14.6365	-18.0226	-18.0226	3.38607	0.0956512	1.0021	0.0954507
ESJ1_control_maj1	MaSat_F	15.6524	1.94153e-05		0.000134858	0.143969		GAPDH	29.8848		30.0055	-14.353		-18.0226	3.66955	0.078588		0.0784233
ESJ1_control_maj1	MaSat_F	15.4943	2.1664e-05		0.000134858	0.160643		GAPDH	29.7681		30.0055	-14.5111		-18.0226	3.51145	0.0876899		0.0875061
ESJ1_esigfp_maj1	MaSat_F	12.8105	0.000139203	0.000134858	0.000134858	1.03222		GAPDH	30.97	30.8819	30.8819	-18.0714		-18.0226	-0.0487817	1.03439		1.03222
ESJ1_esigfp_maj1	MaSat_F	12.991	0.000122837		0.000134858	0.910864		GAPDH	30.8397		30.8819	-17.8909		-18.0226	0.131665	0.912777		0.910864
ESJ1_esigfp_maj1	MaSat_F	12.7764	0.000142533		0.000134858	1.05691		GAPDH	30.8359		30.8819	-18.1055		-18.0226	-0.0828832	1.05913		1.05691
ESJ1_LNAmaj1_maj1	MaSat_F	13.5049	8.60241e-05		0.000134858	0.637888		GAPDH	30.6364	31.7076	31.7076	-18.2027		-18.0226	-0.180071	1.13294		1.13056
ESJ1_LNAmaj1_maj1	MaSat_F	13.6568	7.74257e-05		0.000134858	0.574129		GAPDH	32.2295		31.7076	-18.0507		-18.0226	-0.0281426	1.0197		1.01756
ESJ1_LNAmaj1_maj1	MaSat_F	13.523	8.49517e-05		0.000134858	0.629937		GAPDH	32.2567		31.7076	-18.1846		-18.0226	-0.161974	1.11882		1.11647
ESJ1_LNAmaj2_maj1	MaSat_F	13.119	0.000112403		0.000134858	0.833491		GAPDH	29.8626	30.1186	30.1186	-16.9996		-18.0226	1.02297	0.492102		0.49107
ESJ1_LNAmaj2_maj1	MaSat_F	13.1111	0.000113024		0.000134858	0.838101		GAPDH	30.4828		30.1186	-17.0076		-18.0226	1.01501	0.494824		0.493787
ESJ1_LNAmaj2_maj1	MaSat_F	12.9049	0.000130384		0.000134858	0.966826		GAPDH	30.0106		30.1186	-17.2137		-18.0226	0.808881	0.570824		0.569628
ESJ1_control_maj2	MaSat_R	14.8344	3.42283e-05		0.000109879	0.31151		GAPDH	30.3636	30.0055	30.0055	-15.171	-17.7138	-17.7138	2.54278	0.171611	1.01134	0.169687
ESJ1_control_maj2	MaSat_R	11.328	0.000388992		0.000109879	3.54019		GAPDH	29.8848		30.0055	-18.6775		-17.7138	-0.963692	1.95029		1.92842
ESJ1_control_maj2	MaSat_R	14.9318	3.19954e-05		0.000109879	0.291188		GAPDH	29.7681		30.0055	-15.0737		-17.7138	2.64011	0.160416		0.158617
ESJ1_esigfp_maj2	MaSat_R	12.8888	0.000131854	0.000109879	0.000109879	1.2		GAPDH	30.97	30.8819	30.8819	-17.9931		-17.7138	-0.279303	1.21361		1.2
ESJ1_esigfp_maj2	MaSat_R	13.2013	0.000106174		0.000109879	0.966279		GAPDH	30.8397		30.8819	-17.6806		-17.7138	0.0332162	0.977239		0.966279
ESJ1_esigfp_maj2	MaSat_R	13.4142	9.16085e-05		0.000109879	0.833724		GAPDH	30.8359		30.8819	-17.4677		-17.7138	0.246087	0.84318		0.833724
ESJ1_LNAmaj1_maj2	MaSat_R	13.9968	6.11698e-05		0.000109879	0.556703		GAPDH	30.6364	31.7076	31.7076	-17.7107		-17.7138	0.00308164	0.997866		0.986675
ESJ1_LNAmaj1_maj2	MaSat_R	14.0189	6.02392e-05		0.000109879	0.548233		GAPDH	32.2295		31.7076	-17.6886		-17.7138	0.0251993	0.982685		0.971664
ESJ1_LNAmaj1_maj2	MaSat_R	13.9492	6.32219e-05		0.000109879	0.575379		GAPDH	32.2567		31.7076	-17.7583		-17.7138	-0.0445229	1.03134		1.01978
ESJ1_LNAmaj2_maj2	MaSat_R	12.8686	0.000133711		0.000109879	1.21689		GAPDH	29.8626	30.1186	30.1186	-17.25		-17.7138	0.463764	0.725092		0.71696
ESJ1_LNAmaj2_maj2	MaSat_R	12.8867	0.000132045		0.000109879	1.20174		GAPDH	30.4828		30.1186	-17.232		-17.7138	0.481843	0.716062		0.708031
ESJ1_LNAmaj2_maj2	MaSat_R	12.8709	0.000133499		0.000109879	1.21497		GAPDH	30.0106		30.1186	-17.2478		-17.7138	0.466045	0.723946		0.715827
