# Supplementary material for: Dynamic association of H3K36me3 with pericentromeric heterochromatin regulates its replication time
Source: EMBO Rep. 2025 Sep 8;26(20):4950–76. doi: 10.1038/s44319-025-00575-6 (PMC12549960; doi:10.1038/s44319-025-00575-6)
Supplement: Supplementary file 9 — EV Figures Source Data [file 44319_2025_575_MOESM9_ESM.zip › Biostudies_EV/06_Figure_EV5/EV_5G/gH2AXinPCH.R]

###Libraries needed
library(plyr)
library(datasets)
library(tidyverse)
library(ggplot2)
library(dplyr)
library(ggpubr)


#K36
gH2AX_K36<- ldply(list.files(), read.csv)
gH2AX_K36 <- gH2AX_K36 %>%
  mutate(Mutation = "K")
gH2AX_K36$DAPI <- DAPI_K36$IntDen
gH2AX_K36M<- ldply(list.files(), read.csv)
gH2AX_K36M <- gH2AX_K36M %>%
  mutate(Mutation = "M")
gH2AX_K36M$DAPI <- DAPI_K36M$IntDen


#DAPI
DAPI_K36<- ldply(list.files(), read.csv)

DAPI_K36M<- ldply(list.files(), read.csv)

#Merge all files
gH2AX_list <- list(gH2AX_K36,gH2AX_K36M)
gH2AX <-  bind_rows(gH2AX_list, .id= "Source")
saveRDS(gH2AX, "gH2AXinPCH.rds")

ggplot(gH2AX, aes(Mutation, IntDen/DAPI))+geom_boxplot()+scale_fill_manual(values = c("gray80", "gray40"))+ylim(0,0.2)+theme_minimal()+theme(aspect.ratio = 1)


wilcox.test(IntDen/DAPI ~ Mutation, data = gH2AX)

Wilcoxon rank sum test with continuity correction

data:  IntDen/DAPI by Mutation
W = 18600, p-value = 0.007404
alternative hypothesis: true location shift is not equal to 0
