# Supplementary material for: Dynamic association of H3K36me3 with pericentromeric heterochromatin regulates its replication time
Source: EMBO Rep. 2025 Sep 8;26(20):4950–76. doi: 10.1038/s44319-025-00575-6 (PMC12549960; doi:10.1038/s44319-025-00575-6)
Supplement: Supplementary file 9 — EV Figures Source Data [file 44319_2025_575_MOESM9_ESM.zip › Biostudies_EV/06_Figure_EV5/EV_5H/Micronuclei per scene.xlsx]

## Sheet: Sheet 1 - Micronuclei per scene
Micronuclei per scene
	Total cell	micronuclei	percentage	Condition
	582	51		Fwd
	289	31		Fwd	1225
	354	35		Fwd
	220	13		Rev
	321	16		Rev	739
	198	15		Rev
	218	8		GFP
	328	17		GFP	718
	172	7		GFP
