# Supplementary material for: Dynamic association of H3K36me3 with pericentromeric heterochromatin regulates its replication time
Source: EMBO Rep. 2025 Sep 8;26(20):4950–76. doi: 10.1038/s44319-025-00575-6 (PMC12549960; doi:10.1038/s44319-025-00575-6)
Supplement: Supplementary file 9 — EV Figures Source Data [file 44319_2025_575_MOESM9_ESM.zip › Biostudies_EV/04_Figure_EV4/Figure_EV4D/allFrap.xlsx]

## Sheet: Sheet1
Time	StD	Mean	meanAcc	SD	SE	Type
1	0.168841	0.1854	0.183034	0.138	0.0521591	MajSat
2	0.136601	0.2416	0.2266	0.118384	0.0447451	MajSat
3	0.114231	0.2862	0.261633	0.113683	0.0429683	MajSat
4	0.101716	0.3238	0.292074	0.118082	0.0446308	MajSat
5	0.097086	0.3558	0.318841	0.125879	0.047578	MajSat
6	0.0988332	0.384	0.343262	0.134645	0.0508909	MajSat
7	0.104973	0.4084	0.365053	0.143174	0.0541147	MajSat
8	0.113791	0.4296	0.384484	0.151262	0.0571716	MajSat
9	0.124271	0.4488	0.402439	0.159189	0.0601677	MajSat
10	0.135009	0.4654	0.418201	0.16657	0.0629576	MajSat
11	0.146333	0.4806	0.432848	0.17389	0.0657241	MajSat
12	0.157121	0.494	0.445874	0.18075	0.068317	MajSat
13	0.167398	0.506	0.457628	0.187243	0.0707714	MajSat
14	0.177226	0.5168	0.468289	0.193423	0.0731069	MajSat
15	0.186566	0.5266	0.478024	0.199304	0.0753299	MajSat
16	0.195431	0.5354	0.486833	0.204874	0.0774352	MajSat
17	0.203571	0.5436	0.495024	0.210106	0.0794127	MajSat
18	0.211393	0.5512	0.502656	0.215144	0.0813168	MajSat
19	0.217985	0.5574	0.508912	0.219399	0.0829249	MajSat
20	0.22468	0.5638	0.515354	0.223792	0.0845856	MajSat
21	0.23053	0.5694	0.52099	0.227671	0.0860516	MajSat
22	0.236065	0.5742	0.525895	0.231268	0.087411	MajSat
23	0.241083	0.5788	0.530555	0.234608	0.0886733	MajSat
24	0.245668	0.583	0.53481	0.237679	0.0898343	MajSat
25	0.249809	0.5868	0.538658	0.240471	0.0908896	MajSat
26	0.253497	0.5902	0.5421	0.242973	0.0918353	MajSat
27	0.257287	0.5936	0.545555	0.245539	0.0928049	MajSat
28	0.260526	0.5966	0.548589	0.247759	0.0936439	MajSat
29	0.263296	0.5992	0.551214	0.24967	0.0943665	MajSat
30	0.266074	0.6018	0.553839	0.251592	0.0950928	MajSat
31	0.268377	0.604	0.556054	0.253198	0.0956998	MajSat
32	0.270685	0.6062	0.558269	0.25481	0.0963093	MajSat
33	0.272621	0.6078	0.559917	0.25612	0.0968042	MajSat
34	0.274453	0.6096	0.561722	0.257415	0.0972937	MajSat
35	0.276288	0.6114	0.563527	0.258714	0.0977846	MajSat
36	0.277639	0.6128	0.56492	0.259685	0.0981518	MajSat
37	0.278991	0.6142	0.566313	0.260659	0.0985197	MajSat
38	0.280454	0.6154	0.567551	0.261655	0.0988962	MajSat
39	0.281322	0.6164	0.568532	0.262299	0.0991398	MajSat
40	0.282679	0.6178	0.569926	0.263278	0.0995097	MajSat
41	0.283548	0.6188	0.570907	0.263924	0.099754	MajSat
42	0.284419	0.6198	0.571888	0.264572	0.0999986	MajSat
43	0.284801	0.6204	0.572457	0.264885	0.100117	MajSat
44	0.28578	0.6212	0.573283	0.265554	0.10037	MajSat
45	0.286163	0.6218	0.573852	0.265868	0.100489	MajSat
46	0.287036	0.6228	0.574834	0.266518	0.100734	MajSat
47	0.28742	0.6234	0.575403	0.266833	0.100853	MajSat
48	0.287805	0.624	0.575972	0.267147	0.100972	MajSat
49	0.28819	0.6246	0.576541	0.267463	0.101091	MajSat
50	0.28868	0.625	0.576954	0.267799	0.101218	MajSat
51	0.289065	0.6256	0.577524	0.268114	0.101338	MajSat
52	0.288961	0.6258	0.57768	0.268094	0.10133	MajSat
53	0.289348	0.6264	0.57825	0.26841	0.10145	MajSat
54	0.289735	0.627	0.578819	0.268727	0.101569	MajSat
55	0.289735	0.627	0.578819	0.268727	0.101569	MajSat
56	0.290123	0.6276	0.579389	0.269043	0.101689	MajSat
57	0.290021	0.6278	0.579546	0.269024	0.101682	MajSat
58	0.29041	0.6284	0.580116	0.269341	0.101802	MajSat
59	0.290309	0.6286	0.580273	0.269323	0.101795	MajSat
60	0.290209	0.6288	0.58043	0.269305	0.101788	MajSat
61	0.290699	0.6292	0.580843	0.269641	0.101915	MajSat
62	0.290599	0.6294	0.581	0.269623	0.101908	MajSat
63	0.2905	0.6296	0.581157	0.269606	0.101901	MajSat
64	0.290891	0.6302	0.581727	0.269924	0.102022	MajSat
65	0.290793	0.6304	0.581885	0.269907	0.102015	MajSat
66	0.290793	0.6304	0.581885	0.269907	0.102015	MajSat
67	0.290696	0.6306	0.582042	0.269891	0.102009	MajSat
68	0.2906	0.6308	0.5822	0.269875	0.102003	MajSat
69	0.290993	0.6314	0.58277	0.270194	0.102124	MajSat
70	0.290897	0.6316	0.582928	0.270179	0.102118	MajSat
71	0.290803	0.6318	0.583086	0.270164	0.102113	MajSat
72	0.290803	0.6318	0.583086	0.270164	0.102113	MajSat
73	0.290709	0.632	0.583244	0.27015	0.102107	MajSat
74	0.290615	0.6322	0.583402	0.270136	0.102102	MajSat
75	0.290522	0.6324	0.58356	0.270122	0.102097	MajSat
76	0.29043	0.6326	0.583719	0.270109	0.102092	MajSat
77	0.29043	0.6326	0.583719	0.270109	0.102092	MajSat
78	0.254092	0.6548	0.597556	0.256866	0.0970861	MajSat
79	0.25448	0.6554	0.598126	0.257169	0.0972007	MajSat
80	0.254356	0.6556	0.598279	0.257159	0.097197	MajSat
81	0.254232	0.6558	0.598433	0.25715	0.0971934	MajSat
82	0.254108	0.656	0.598587	0.25714	0.0971899	MajSat
83	0.254108	0.656	0.598587	0.25714	0.0971899	MajSat
84	0.253986	0.6562	0.598741	0.257132	0.0971866	MajSat
85	0.253864	0.6564	0.598895	0.257123	0.0971835	MajSat
86	0.253743	0.6566	0.599049	0.257116	0.0971805	MajSat
87	0.253622	0.6568	0.599203	0.257108	0.0971777	MajSat
88	0.253502	0.657	0.599357	0.257101	0.0971751	MajSat
89	0.253502	0.657	0.599357	0.257101	0.0971751	MajSat
90	0.253384	0.6572	0.599512	0.257094	0.0971725	MajSat
91	0.253265	0.6574	0.599666	0.257088	0.0971702	MajSat
92	0.253148	0.6576	0.599821	0.257082	0.097168	MajSat
93	0.253031	0.6578	0.599976	0.257077	0.0971659	MajSat
94	0.253031	0.6578	0.599976	0.257077	0.0971659	MajSat
95	0.252915	0.658	0.600131	0.257072	0.0971641	MajSat
96	0.2528	0.6582	0.600286	0.257067	0.0971623	MajSat
97	0.252685	0.6584	0.600441	0.257063	0.0971607	MajSat
98	0.252571	0.6586	0.600596	0.257059	0.0971593	MajSat
99	0.252458	0.6588	0.600751	0.257056	0.097158	MajSat
100	0.252458	0.6588	0.600751	0.257056	0.097158	MajSat
101	0.252346	0.659	0.600907	0.257053	0.0971569	MajSat
102	0.252234	0.6592	0.601062	0.25705	0.0971559	MajSat
103	0.231014	0.6734	0.610202	0.252064	0.0952712	MajSat
104	0.230878	0.6736	0.610354	0.252065	0.0952717	MajSat
105	0.230878	0.6736	0.610354	0.252065	0.0952717	MajSat
106	0.230744	0.6738	0.610506	0.252067	0.0952724	MajSat
107	0.23061	0.674	0.610659	0.252069	0.0952733	MajSat
108	0.230477	0.6742	0.610811	0.252072	0.0952742	MajSat
109	0.230345	0.6744	0.610964	0.252075	0.0952754	MajSat
110	0.230214	0.6746	0.611116	0.252078	0.0952767	MajSat
111	0.230214	0.6746	0.611116	0.252078	0.0952767	MajSat
112	0.230083	0.6748	0.611269	0.252082	0.0952781	MajSat
113	0.229953	0.675	0.611422	0.252086	0.0952797	MajSat
114	0.229824	0.6752	0.611575	0.252091	0.0952814	MajSat
115	0.229696	0.6754	0.611728	0.252096	0.0952833	MajSat
116	0.229696	0.6754	0.611728	0.252096	0.0952833	MajSat
117	0.229569	0.6756	0.611881	0.252101	0.0952854	MajSat
118	0.229442	0.6758	0.612035	0.252107	0.0952875	MajSat
119	0.229316	0.676	0.612188	0.252113	0.0952898	MajSat
120	0.229191	0.6762	0.612342	0.25212	0.0952923	MajSat
121	0.229067	0.6764	0.612495	0.252127	0.0952949	MajSat
122	0.229067	0.6764	0.612495	0.252127	0.0952949	MajSat
123	0.228944	0.6766	0.612649	0.252134	0.0952977	MajSat
124	0.228821	0.6768	0.612803	0.252142	0.0953006	MajSat
125	0.2287	0.677	0.612957	0.25215	0.0953036	MajSat
126	0.228579	0.6772	0.613111	0.252158	0.0953068	MajSat
127	0.228459	0.6774	0.613266	0.252167	0.0953101	MajSat
128	0.228459	0.6774	0.613266	0.252167	0.0953101	MajSat
129	0.228339	0.6776	0.61342	0.252176	0.0953136	MajSat
130	0.228221	0.6778	0.613574	0.252186	0.0953172	MajSat
131	0.228103	0.678	0.613729	0.252196	0.095321	MajSat
132	0.227986	0.6782	0.613884	0.252206	0.0953249	MajSat
133	0.227986	0.6782	0.613884	0.252206	0.0953249	MajSat
134	0.22787	0.6784	0.614039	0.252217	0.095329	MajSat
135	0.227755	0.6786	0.614194	0.252228	0.0953331	MajSat
136	0.227641	0.6788	0.614349	0.252239	0.0953375	MajSat
137	0.227527	0.679	0.614504	0.252251	0.0953419	MajSat
138	0.227414	0.6792	0.614659	0.252263	0.0953466	MajSat
139	0.227414	0.6792	0.614659	0.252263	0.0953466	MajSat
140	0.227302	0.6794	0.614815	0.252276	0.0953513	MajSat
141	0.227191	0.6796	0.61497	0.252289	0.0953562	MajSat
142	0.227081	0.6798	0.615126	0.252302	0.0953612	MajSat
143	0.226971	0.68	0.615282	0.252316	0.0953664	MajSat
144	0.226971	0.68	0.615282	0.252316	0.0953664	MajSat
145	0.226863	0.6802	0.615438	0.25233	0.0953717	MajSat
146	0.226755	0.6804	0.615594	0.252344	0.0953772	MajSat
147	0.226648	0.6806	0.61575	0.252359	0.0953828	MajSat
148	0.226542	0.6808	0.615906	0.252374	0.0953885	MajSat
149	0.226437	0.681	0.616062	0.25239	0.0953944	MajSat
150	0.226437	0.681	0.616062	0.25239	0.0953944	MajSat
151	0.226332	0.6812	0.616219	0.252406	0.0954004	MajSat
152	0.226228	0.6814	0.616375	0.252422	0.0954065	MajSat
153	0.226126	0.6816	0.616532	0.252439	0.0954128	MajSat
154	0.226024	0.6818	0.616689	0.252456	0.0954192	MajSat
155	0.226024	0.6818	0.616689	0.252456	0.0954192	MajSat
156	0.225923	0.682	0.616846	0.252473	0.0954258	MajSat
157	0.225822	0.6822	0.617003	0.252491	0.0954325	MajSat
158	0.225723	0.6824	0.61716	0.252509	0.0954393	MajSat
159	0.225624	0.6826	0.617318	0.252527	0.0954463	MajSat
160	0.225526	0.6828	0.617475	0.252546	0.0954534	MajSat
161	0.225526	0.6828	0.617475	0.252546	0.0954534	MajSat
162	0.22543	0.683	0.617633	0.252565	0.0954606	MajSat
163	0.225334	0.6832	0.617791	0.252585	0.095468	MajSat
164	0.225238	0.6834	0.617948	0.252604	0.0954755	MajSat
165	0.225144	0.6836	0.618106	0.252625	0.0954831	MajSat
166	0.225144	0.6836	0.618106	0.252625	0.0954831	MajSat
167	0.22505	0.6838	0.618264	0.252645	0.0954909	MajSat
168	0.224958	0.684	0.618423	0.252666	0.0954988	MajSat
169	0.224866	0.6842	0.618581	0.252687	0.0955068	MajSat
170	0.224775	0.6844	0.618739	0.252709	0.095515	MajSat
171	0.224685	0.6846	0.618898	0.252731	0.0955233	MajSat
172	0.224685	0.6846	0.618898	0.252731	0.0955233	MajSat
173	0.224596	0.6848	0.619057	0.252753	0.0955318	MajSat
174	0.224507	0.685	0.619215	0.252776	0.0955403	MajSat
175	0.22442	0.6852	0.619374	0.252799	0.095549	MajSat
176	0.224333	0.6854	0.619533	0.252822	0.0955579	MajSat
177	0.224247	0.6856	0.619692	0.252846	0.0955669	MajSat
178	0.224247	0.6856	0.619692	0.252846	0.0955669	MajSat
179	0.224162	0.6858	0.619852	0.25287	0.095576	MajSat
180	0.224078	0.686	0.620011	0.252895	0.0955852	MajSat
181	0.223995	0.6862	0.620171	0.252919	0.0955945	MajSat
182	0.223912	0.6864	0.62033	0.252944	0.095604	MajSat
183	0.223912	0.6864	0.62033	0.252944	0.095604	MajSat
184	0.223831	0.6866	0.62049	0.25297	0.0956137	MajSat
185	0.22375	0.6868	0.62065	0.252996	0.0956234	MajSat
186	0.223671	0.687	0.62081	0.253022	0.0956333	MajSat
187	0.223592	0.6872	0.62097	0.253048	0.0956433	MajSat
188	0.223514	0.6874	0.621131	0.253075	0.0956534	MajSat
189	0.223514	0.6874	0.621131	0.253075	0.0956534	MajSat
190	0.223436	0.6876	0.621291	0.253102	0.0956637	MajSat
191	0.22336	0.6878	0.621451	0.25313	0.0956741	MajSat
192	0.223285	0.688	0.621612	0.253158	0.0956846	MajSat
193	0.22321	0.6882	0.621773	0.253186	0.0956953	MajSat
194	0.182914	0.7182	0.641731	0.251472	0.0950474	MajSat
195	0.182783	0.7184	0.641883	0.251509	0.0950615	MajSat
196	0.182653	0.7186	0.642036	0.251546	0.0950756	MajSat
197	0.182525	0.7188	0.642189	0.251584	0.0950899	MajSat
198	0.182397	0.719	0.642342	0.251622	0.0951043	MajSat
199	0.18227	0.7192	0.642496	0.251661	0.0951187	MajSat
200	0.18227	0.7192	0.642496	0.251661	0.0951187	MajSat
201	0.182144	0.7194	0.642649	0.251699	0.0951333	MajSat
202	0.182019	0.7196	0.642803	0.251738	0.095148	MajSat
203	0.181895	0.7198	0.642956	0.251777	0.0951628	MajSat
204	0.181772	0.72	0.64311	0.251817	0.0951777	MajSat
205	0.181772	0.72	0.64311	0.251817	0.0951777	MajSat
206	0.18165	0.7202	0.643264	0.251856	0.0951927	MajSat
207	0.181529	0.7204	0.643418	0.251896	0.0952078	MajSat
208	0.181409	0.7206	0.643573	0.251936	0.095223	MajSat
209	0.18129	0.7208	0.643727	0.251977	0.0952383	MajSat
210	0.181173	0.721	0.643882	0.252018	0.0952537	MajSat
211	0.181173	0.721	0.643882	0.252018	0.0952537	MajSat
212	0.181056	0.7212	0.644037	0.252059	0.0952692	MajSat
213	0.18094	0.7214	0.644191	0.2521	0.0952848	MajSat
214	0.180825	0.7216	0.644346	0.252141	0.0953005	MajSat
215	0.180712	0.7218	0.644502	0.252183	0.0953163	MajSat
216	0.180599	0.722	0.644657	0.252225	0.0953322	MajSat
217	0.180599	0.722	0.644657	0.252225	0.0953322	MajSat
218	0.180487	0.7222	0.644812	0.252268	0.0953482	MajSat
219	0.180377	0.7224	0.644968	0.25231	0.0953643	MajSat
220	0.180267	0.7226	0.645124	0.252353	0.0953805	MajSat
221	0.180159	0.7228	0.64528	0.252396	0.0953967	MajSat
222	0.180159	0.7228	0.64528	0.252396	0.0953967	MajSat
223	0.180051	0.723	0.645436	0.252439	0.0954131	MajSat
224	0.179945	0.7232	0.645592	0.252483	0.0954296	MajSat
225	0.17984	0.7234	0.645749	0.252527	0.0954462	MajSat
226	0.179735	0.7236	0.645905	0.252571	0.0954628	MajSat
227	0.179632	0.7238	0.646062	0.252615	0.0954796	MajSat
228	0.179632	0.7238	0.646062	0.252615	0.0954796	MajSat
229	0.17953	0.724	0.646219	0.25266	0.0954964	MajSat
230	0.179429	0.7242	0.646376	0.252705	0.0955134	MajSat
231	0.179329	0.7244	0.646533	0.25275	0.0955304	MajSat
232	0.17923	0.7246	0.64669	0.252795	0.0955476	MajSat
233	0.17923	0.7246	0.64669	0.252795	0.0955476	MajSat
234	0.179132	0.7248	0.646847	0.252841	0.0955648	MajSat
235	0.179035	0.725	0.647005	0.252886	0.0955821	MajSat
236	0.178939	0.7252	0.647163	0.252932	0.0955995	MajSat
237	0.178844	0.7254	0.647321	0.252979	0.095617	MajSat
238	0.178751	0.7256	0.647479	0.253025	0.0956346	MajSat
239	0.178751	0.7256	0.647479	0.253025	0.0956346	MajSat
240	0.178658	0.7258	0.647637	0.253072	0.0956522	MajSat
241	0.178567	0.726	0.647795	0.253119	0.09567	MajSat
242	0.178476	0.7262	0.647954	0.253166	0.0956879	MajSat
243	0.178387	0.7264	0.648112	0.253214	0.0957058	MajSat
244	0.178387	0.7264	0.648112	0.253214	0.0957058	MajSat
245	0.178298	0.7266	0.648271	0.253261	0.0957238	MajSat
246	0.178211	0.7268	0.64843	0.253309	0.0957419	MajSat
247	0.178125	0.727	0.648589	0.253357	0.0957601	MajSat
248	0.17804	0.7272	0.648749	0.253406	0.0957784	MajSat
249	0.177956	0.7274	0.648908	0.253454	0.0957968	MajSat
250	0.177956	0.7274	0.648908	0.253454	0.0957968	MajSat
251	0.177873	0.7276	0.649068	0.253503	0.0958152	MajSat
252	0.177791	0.7278	0.649227	0.253552	0.0958338	MajSat
253	0.17771	0.728	0.649387	0.253602	0.0958524	MajSat
254	0.177631	0.7282	0.649547	0.253651	0.0958711	MajSat
255	0.177631	0.7282	0.649547	0.253651	0.0958711	MajSat
256	0.177552	0.7284	0.649707	0.253701	0.0958899	MajSat
257	0.177475	0.7286	0.649868	0.253751	0.0959088	MajSat
258	0.177398	0.7288	0.650028	0.253801	0.0959278	MajSat
259	0.177323	0.729	0.650189	0.253851	0.0959468	MajSat
260	0.177249	0.7292	0.65035	0.253902	0.0959659	MajSat
261	0.177249	0.7292	0.65035	0.253902	0.0959659	MajSat
262	0.177176	0.7294	0.650511	0.253953	0.0959851	MajSat
263	0.177104	0.7296	0.650672	0.254004	0.0960044	MajSat
264	0.177033	0.7298	0.650833	0.254055	0.0960238	MajSat
265	0.176963	0.73	0.650995	0.254107	0.0960432	MajSat
266	0.176895	0.7302	0.651156	0.254158	0.0960628	MajSat
267	0.176895	0.7302	0.651156	0.254158	0.0960628	MajSat
268	0.176827	0.7304	0.651318	0.25421	0.0960824	MajSat
269	0.176761	0.7306	0.65148	0.254262	0.0961021	MajSat
270	0.176695	0.7308	0.651642	0.254314	0.0961218	MajSat
271	0.176631	0.731	0.651804	0.254367	0.0961417	MajSat
272	0.176631	0.731	0.651804	0.254367	0.0961417	MajSat
273	0.176568	0.7312	0.651967	0.25442	0.0961616	MajSat
274	0.176506	0.7314	0.652129	0.254473	0.0961816	MajSat
275	0.176445	0.7316	0.652292	0.254526	0.0962017	MajSat
276	0.176385	0.7318	0.652455	0.254579	0.0962219	MajSat
277	0.176326	0.732	0.652618	0.254633	0.0962421	MajSat
278	0.176326	0.732	0.652618	0.254633	0.0962421	MajSat
279	0.176269	0.7322	0.652781	0.254686	0.0962624	MajSat
280	0.176212	0.7324	0.652945	0.25474	0.0962828	MajSat
281	0.176157	0.7326	0.653108	0.254794	0.0963033	MajSat
282	0.176103	0.7328	0.653272	0.254849	0.0963238	MajSat
283	0.176103	0.7328	0.653272	0.254849	0.0963238	MajSat
284	0.17605	0.733	0.653436	0.254903	0.0963444	MajSat
285	0.175998	0.7332	0.6536	0.254958	0.0963651	MajSat
286	0.175947	0.7334	0.653764	0.255013	0.0963859	MajSat
287	0.175897	0.7336	0.653928	0.255068	0.0964067	MajSat
288	0.175849	0.7338	0.654093	0.255123	0.0964276	MajSat
289	0.175849	0.7338	0.654093	0.255123	0.0964276	MajSat
290	0.175801	0.734	0.654257	0.255179	0.0964486	MajSat
291	0.175755	0.7342	0.654422	0.255235	0.0964696	MajSat
292	0.175709	0.7344	0.654587	0.255291	0.0964908	MajSat
293	0.175665	0.7346	0.654752	0.255347	0.096512	MajSat
294	0.175665	0.7346	0.654752	0.255347	0.096512	MajSat
295	0.175622	0.7348	0.654917	0.255403	0.0965332	MajSat
296	0.17558	0.735	0.655083	0.255459	0.0965546	MajSat
297	0.17554	0.7352	0.655249	0.255516	0.096576	MajSat
298	0.1755	0.7354	0.655414	0.255573	0.0965975	MajSat
299	0.175462	0.7356	0.65558	0.25563	0.096619	MajSat
300	0.175462	0.7356	0.65558	0.25563	0.096619	MajSat
301	0.175424	0.7358	0.655746	0.255687	0.0966407	MajSat
302	0.175388	0.736	0.655913	0.255745	0.0966624	MajSat
303	0.175353	0.7362	0.656079	0.255802	0.0966841	MajSat
304	0.175319	0.7364	0.656246	0.25586	0.096706	MajSat
305	0.175286	0.7366	0.656412	0.255918	0.0967279	MajSat
306	0.175286	0.7366	0.656412	0.255918	0.0967279	MajSat
307	0.175255	0.7368	0.656579	0.255976	0.0967498	MajSat
308	0.175224	0.737	0.656746	0.256034	0.0967719	MajSat
309	0.175195	0.7372	0.656914	0.256093	0.096794	MajSat
310	0.175166	0.7374	0.657081	0.256152	0.0968162	MajSat
311	0.175166	0.7374	0.657081	0.256152	0.0968162	MajSat
312	0.175139	0.7376	0.657248	0.25621	0.0968384	MajSat
313	0.175113	0.7378	0.657416	0.256269	0.0968607	MajSat
314	0.175089	0.738	0.657584	0.256329	0.0968831	MajSat
315	0.175065	0.7382	0.657752	0.256388	0.0969056	MajSat
316	0.175042	0.7384	0.65792	0.256448	0.0969281	MajSat
317	0.175042	0.7384	0.65792	0.256448	0.0969281	MajSat
318	0.175021	0.7386	0.658089	0.256507	0.0969507	MajSat
319	0.175001	0.7388	0.658257	0.256567	0.0969733	MajSat
320	0.174981	0.739	0.658426	0.256627	0.096996	MajSat
321	0.174963	0.7392	0.658595	0.256688	0.0970188	MajSat
322	0.174963	0.7392	0.658595	0.256688	0.0970188	MajSat
323	0.174947	0.7394	0.658764	0.256748	0.0970417	MajSat
324	0.174931	0.7396	0.658933	0.256809	0.0970646	MajSat
325	0.174916	0.7398	0.659102	0.256869	0.0970875	MajSat
326	0.174903	0.74	0.659272	0.25693	0.0971106	MajSat
327	0.174891	0.7402	0.659442	0.256992	0.0971337	MajSat
328	0.174891	0.7402	0.659442	0.256992	0.0971337	MajSat
329	0.174879	0.7404	0.659611	0.257053	0.0971569	MajSat
330	0.174869	0.7406	0.659781	0.257114	0.0971801	MajSat
331	0.174861	0.7408	0.659952	0.257176	0.0972034	MajSat
332	0.174853	0.741	0.660122	0.257238	0.0972267	MajSat
333	0.174853	0.741	0.660122	0.257238	0.0972267	MajSat
334	0.174846	0.7412	0.660292	0.2573	0.0972502	MajSat
335	0.174841	0.7414	0.660463	0.257362	0.0972737	MajSat
336	0.174836	0.7416	0.660634	0.257424	0.0972972	MajSat
337	0.174833	0.7418	0.660805	0.257487	0.0973208	MajSat
338	0.174831	0.742	0.660976	0.257549	0.0973445	MajSat
339	0.174831	0.742	0.660976	0.257549	0.0973445	MajSat
340	0.17483	0.7422	0.661147	0.257612	0.0973682	MajSat
341	0.174831	0.7424	0.661319	0.257675	0.097392	MajSat
342	0.174832	0.7426	0.66149	0.257738	0.0974159	MajSat
343	0.174835	0.7428	0.661662	0.257802	0.0974398	MajSat
344	0.174835	0.7428	0.661662	0.257802	0.0974398	MajSat
345	0.174838	0.743	0.661834	0.257865	0.0974638	MajSat
346	0.174843	0.7432	0.662006	0.257929	0.0974879	MajSat
347	0.174849	0.7434	0.662178	0.257992	0.097512	MajSat
348	0.174857	0.7436	0.662351	0.258056	0.0975361	MajSat
349	0.174865	0.7438	0.662524	0.25812	0.0975604	MajSat
350	0.174865	0.7438	0.662524	0.25812	0.0975604	MajSat
351	0.174874	0.744	0.662696	0.258185	0.0975847	MajSat
352	0.174885	0.7442	0.662869	0.258249	0.097609	MajSat
353	0.174897	0.7444	0.663042	0.258314	0.0976334	MajSat
354	0.174909	0.7446	0.663216	0.258378	0.0976579	MajSat
355	0.174923	0.7448	0.663389	0.258443	0.0976824	MajSat
356	0.174923	0.7448	0.663389	0.258443	0.0976824	MajSat
357	0.174939	0.745	0.663563	0.258508	0.097707	MajSat
358	0.174955	0.7452	0.663736	0.258574	0.0977317	MajSat
359	0.174972	0.7454	0.66391	0.258639	0.0977564	MajSat
360	0.174991	0.7456	0.664084	0.258705	0.0977812	MajSat
361	0.174991	0.7456	0.664084	0.258705	0.0977812	MajSat
362	0.175011	0.7458	0.664259	0.25877	0.097806	MajSat
363	0.175031	0.746	0.664433	0.258836	0.0978309	MajSat
364	0.175053	0.7462	0.664608	0.258902	0.0978558	MajSat
365	0.175077	0.7464	0.664782	0.258968	0.0978808	MajSat
366	0.175101	0.7466	0.664957	0.259035	0.0979059	MajSat
367	0.175101	0.7466	0.664957	0.259035	0.0979059	MajSat
368	0.175126	0.7468	0.665132	0.259101	0.097931	MajSat
369	0.175153	0.747	0.665308	0.259168	0.0979562	MajSat
370	0.17518	0.7472	0.665483	0.259235	0.0979815	MajSat
371	0.175209	0.7474	0.665658	0.259302	0.0980068	MajSat
372	0.175209	0.7474	0.665658	0.259302	0.0980068	MajSat
373	0.175239	0.7476	0.665834	0.259369	0.0980321	MajSat
374	0.17527	0.7478	0.66601	0.259436	0.0980575	MajSat
375	0.175303	0.748	0.666186	0.259503	0.098083	MajSat
376	0.175336	0.7482	0.666362	0.259571	0.0981086	MajSat
377	0.17537	0.7484	0.666539	0.259639	0.0981341	MajSat
378	0.17537	0.7484	0.666539	0.259639	0.0981341	MajSat
379	0.175406	0.7486	0.666715	0.259706	0.0981598	MajSat
380	0.175443	0.7488	0.666892	0.259774	0.0981855	MajSat
381	0.175481	0.749	0.667069	0.259843	0.0982113	MajSat
382	0.17552	0.7492	0.667246	0.259911	0.0982371	MajSat
383	0.17552	0.7492	0.667246	0.259911	0.0982371	MajSat
384	0.17556	0.7494	0.667423	0.259979	0.098263	MajSat
385	0.175601	0.7496	0.6676	0.260048	0.0982889	MajSat
386	0.175644	0.7498	0.667778	0.260117	0.0983149	MajSat
387	0.175687	0.75	0.667955	0.260186	0.098341	MajSat
388	0.175732	0.7502	0.668133	0.260255	0.0983671	MajSat
389	0.175732	0.7502	0.668133	0.260255	0.0983671	MajSat
390	0.175778	0.7504	0.668311	0.260324	0.0983933	MajSat
391	0.175825	0.7506	0.668489	0.260394	0.0984195	MajSat
392	0.175873	0.7508	0.668668	0.260463	0.0984458	MajSat
393	0.175922	0.751	0.668846	0.260533	0.0984721	MajSat
394	0.175972	0.7512	0.669025	0.260603	0.0984985	MajSat
395	0.175972	0.7512	0.669025	0.260603	0.0984985	MajSat
396	0.176024	0.7514	0.669203	0.260673	0.098525	MajSat
397	0.176076	0.7516	0.669382	0.260743	0.0985515	MajSat
398	0.17613	0.7518	0.669561	0.260813	0.0985781	MajSat
399	0.176185	0.752	0.669741	0.260884	0.0986047	MajSat
400	0.176185	0.752	0.669741	0.260884	0.0986047	MajSat
401	0.17624	0.7522	0.66992	0.260954	0.0986314	MajSat
402	0.176297	0.7524	0.6701	0.261025	0.0986581	MajSat
403	0.176356	0.7526	0.670279	0.261096	0.0986849	MajSat
404	0.176415	0.7528	0.670459	0.261167	0.0987118	MajSat
405	0.176475	0.753	0.670639	0.261238	0.0987387	MajSat
406	0.15998	0.768	0.68114	0.264339	0.0999107	MajSat
407	0.160024	0.7682	0.681318	0.264408	0.0999368	MajSat
408	0.16007	0.7684	0.681496	0.264477	0.0999629	MajSat
409	0.160117	0.7686	0.681674	0.264546	0.0999891	MajSat
410	0.160165	0.7688	0.681852	0.264616	0.100015	MajSat
411	0.160165	0.7688	0.681852	0.264616	0.100015	MajSat
412	0.160214	0.769	0.682031	0.264685	0.100042	MajSat
413	0.160264	0.7692	0.682209	0.264754	0.100068	MajSat
414	0.160316	0.7694	0.682388	0.264824	0.100094	MajSat
415	0.160369	0.7696	0.682567	0.264894	0.10012	MajSat
416	0.160424	0.7698	0.682746	0.264964	0.100147	MajSat
417	0.160424	0.7698	0.682746	0.264964	0.100147	MajSat
418	0.160479	0.77	0.682926	0.265033	0.100173	MajSat
419	0.160536	0.7702	0.683105	0.265103	0.1002	MajSat
420	0.160594	0.7704	0.683285	0.265173	0.100226	MajSat
421	0.160653	0.7706	0.683465	0.265244	0.100253	MajSat
422	0.160653	0.7706	0.683465	0.265244	0.100253	MajSat
423	0.160713	0.7708	0.683645	0.265314	0.100279	MajSat
424	0.160775	0.771	0.683825	0.265384	0.100306	MajSat
425	0.160837	0.7712	0.684005	0.265455	0.100332	MajSat
426	0.160902	0.7714	0.684186	0.265525	0.100359	MajSat
427	0.160967	0.7716	0.684367	0.265596	0.100386	MajSat
428	0.160967	0.7716	0.684367	0.265596	0.100386	MajSat
429	0.161033	0.7718	0.684548	0.265666	0.100412	MajSat
430	0.161101	0.772	0.684729	0.265737	0.100439	MajSat
431	0.16117	0.7722	0.68491	0.265808	0.100466	MajSat
432	0.16124	0.7724	0.685091	0.265879	0.100493	MajSat
433	0.161311	0.7726	0.685273	0.26595	0.10052	MajSat
434	0.161311	0.7726	0.685273	0.26595	0.10052	MajSat
435	0.161384	0.7728	0.685455	0.266021	0.100547	MajSat
436	0.14647	0.799	0.705781	0.274099	0.1036	MajSat
437	0.146508	0.7992	0.705958	0.274168	0.103626	MajSat
438	0.146548	0.7994	0.706135	0.274236	0.103652	MajSat
439	0.146548	0.7994	0.706135	0.274236	0.103652	MajSat
440	0.146589	0.7996	0.706313	0.274305	0.103678	MajSat
441	0.146631	0.7998	0.70649	0.274374	0.103703	MajSat
442	0.146675	0.8	0.706668	0.274442	0.103729	MajSat
443	0.14672	0.8002	0.706846	0.274511	0.103755	MajSat
444	0.146766	0.8004	0.707024	0.27458	0.103781	MajSat
445	0.146766	0.8004	0.707024	0.27458	0.103781	MajSat
446	0.146814	0.8006	0.707202	0.274649	0.103807	MajSat
447	0.146863	0.8008	0.70738	0.274717	0.103833	MajSat
448	0.146913	0.801	0.707559	0.274786	0.103859	MajSat
449	0.146965	0.8012	0.707738	0.274855	0.103885	MajSat
450	0.146965	0.8012	0.707738	0.274855	0.103885	MajSat
451	0.147018	0.8014	0.707917	0.274924	0.103912	MajSat
452	0.147072	0.8016	0.708096	0.274993	0.103938	MajSat
453	0.147128	0.8018	0.708275	0.275062	0.103964	MajSat
454	0.147185	0.802	0.708455	0.275131	0.10399	MajSat
455	0.147244	0.8022	0.708635	0.2752	0.104016	MajSat
456	0.147244	0.8022	0.708635	0.2752	0.104016	MajSat
457	0.147303	0.8024	0.708815	0.275269	0.104042	MajSat
458	0.147365	0.8026	0.708995	0.275338	0.104068	MajSat
459	0.147427	0.8028	0.709175	0.275407	0.104094	MajSat
460	0.147491	0.803	0.709356	0.275476	0.10412	MajSat
461	0.147491	0.803	0.709356	0.275476	0.10412	MajSat
462	0.147556	0.8032	0.709537	0.275545	0.104146	MajSat
463	0.147622	0.8034	0.709717	0.275614	0.104172	MajSat
464	0.14769	0.8036	0.709899	0.275683	0.104198	MajSat
465	0.147759	0.8038	0.71008	0.275752	0.104225	MajSat
466	0.147829	0.804	0.710261	0.275822	0.104251	MajSat
467	0.147829	0.804	0.710261	0.275822	0.104251	MajSat
468	0.147901	0.8042	0.710443	0.275891	0.104277	MajSat
469	0.147974	0.8044	0.710625	0.27596	0.104303	MajSat
470	0.148048	0.8046	0.710807	0.276029	0.104329	MajSat
471	0.148124	0.8048	0.710989	0.276099	0.104355	MajSat
472	0.148124	0.8048	0.710989	0.276099	0.104355	MajSat
473	0.148201	0.805	0.711172	0.276168	0.104382	MajSat
474	0.148279	0.8052	0.711354	0.276237	0.104408	MajSat
475	0.148359	0.8054	0.711537	0.276307	0.104434	MajSat
476	0.14844	0.8056	0.71172	0.276376	0.10446	MajSat
477	0.148522	0.8058	0.711903	0.276446	0.104487	MajSat
478	0.148522	0.8058	0.711903	0.276446	0.104487	MajSat
479	0.148605	0.806	0.712086	0.276515	0.104513	MajSat
480	0.14869	0.8062	0.71227	0.276585	0.104539	MajSat
481	0.148776	0.8064	0.712454	0.276654	0.104565	MajSat
482	0.148863	0.8066	0.712638	0.276724	0.104592	MajSat
483	0.148952	0.8068	0.712822	0.276793	0.104618	MajSat
484	0.148952	0.8068	0.712822	0.276793	0.104618	MajSat
485	0.149042	0.807	0.713006	0.276863	0.104644	MajSat
486	0.149133	0.8072	0.71319	0.276933	0.104671	MajSat
487	0.149226	0.8074	0.713375	0.277002	0.104697	MajSat
488	0.149319	0.8076	0.71356	0.277072	0.104723	MajSat
489	0.149319	0.8076	0.71356	0.277072	0.104723	MajSat
490	0.149415	0.8078	0.713745	0.277142	0.10475	MajSat
491	0.149511	0.808	0.71393	0.277212	0.104776	MajSat
492	0.149608	0.8082	0.714115	0.277282	0.104803	MajSat
493	0.149707	0.8084	0.714301	0.277351	0.104829	MajSat
494	0.149808	0.8086	0.714487	0.277421	0.104855	MajSat
495	0.149808	0.8086	0.714487	0.277421	0.104855	MajSat
496	0.149909	0.8088	0.714673	0.277491	0.104882	MajSat
497	0.150012	0.809	0.714859	0.277561	0.104908	MajSat
498	0.150116	0.8092	0.715045	0.277631	0.104935	MajSat
499	0.150221	0.8094	0.715232	0.277701	0.104961	MajSat
500	0.150221	0.8094	0.715232	0.277701	0.104961	MajSat
501	0.150327	0.8096	0.715418	0.277772	0.104988	MajSat
502	0.150435	0.8098	0.715605	0.277842	0.105014	MajSat
503	0.150544	0.81	0.715792	0.277912	0.105041	MajSat
504	0.150654	0.8102	0.715979	0.277982	0.105067	MajSat
505	0.150766	0.8104	0.716167	0.278052	0.105094	MajSat
506	0.150766	0.8104	0.716167	0.278052	0.105094	MajSat
507	0.150878	0.8106	0.716354	0.278123	0.105121	MajSat
508	0.150992	0.8108	0.716542	0.278193	0.105147	MajSat
509	0.151108	0.811	0.71673	0.278264	0.105174	MajSat
510	0.151224	0.8112	0.716918	0.278334	0.1052	MajSat
511	0.151224	0.8112	0.716918	0.278334	0.1052	MajSat
512	0.151342	0.8114	0.717106	0.278405	0.105227	MajSat
513	0.151461	0.8116	0.717294	0.278475	0.105254	MajSat
514	0.151581	0.8118	0.717483	0.278546	0.10528	MajSat
515	0.151702	0.812	0.717672	0.278616	0.105307	MajSat
516	0.151825	0.8122	0.717861	0.278687	0.105334	MajSat
517	0.151825	0.8122	0.717861	0.278687	0.105334	MajSat
518	0.151948	0.8124	0.71805	0.278758	0.105361	MajSat
519	0.152073	0.8126	0.718239	0.278829	0.105387	MajSat
520	0.1522	0.8128	0.718429	0.2789	0.105414	MajSat
521	0.152327	0.813	0.718618	0.278971	0.105441	MajSat
522	0.152456	0.8132	0.718808	0.279042	0.105468	MajSat
523	0.152456	0.8132	0.718808	0.279042	0.105468	MajSat
524	0.152585	0.8134	0.718998	0.279113	0.105495	MajSat
525	0.152716	0.8136	0.719188	0.279184	0.105521	MajSat
526	0.152849	0.8138	0.719378	0.279255	0.105548	MajSat
527	0.152982	0.814	0.719569	0.279326	0.105575	MajSat
528	0.152982	0.814	0.719569	0.279326	0.105575	MajSat
529	0.153117	0.8142	0.71976	0.279397	0.105602	MajSat
530	0.153252	0.8144	0.71995	0.279469	0.105629	MajSat
531	0.153389	0.8146	0.720141	0.27954	0.105656	MajSat
532	0.153528	0.8148	0.720333	0.279611	0.105683	MajSat
533	0.153667	0.815	0.720524	0.279683	0.10571	MajSat
534	0.153667	0.815	0.720524	0.279683	0.10571	MajSat
535	0.153807	0.8152	0.720715	0.279755	0.105737	MajSat
536	0.153949	0.8154	0.720907	0.279826	0.105764	MajSat
537	0.154092	0.8156	0.721099	0.279898	0.105791	MajSat
538	0.154236	0.8158	0.721291	0.27997	0.105819	MajSat
539	0.154236	0.8158	0.721291	0.27997	0.105819	MajSat
540	0.154381	0.816	0.721483	0.280041	0.105846	MajSat
541	0.154527	0.8162	0.721675	0.280113	0.105873	MajSat
542	0.154675	0.8164	0.721868	0.280185	0.1059	MajSat
543	0.154823	0.8166	0.72206	0.280257	0.105927	MajSat
544	0.154973	0.8168	0.722253	0.28033	0.105955	MajSat
545	0.154973	0.8168	0.722253	0.28033	0.105955	MajSat
546	0.155124	0.817	0.722446	0.280402	0.105982	MajSat
547	0.155276	0.8172	0.722639	0.280474	0.106009	MajSat
548	0.155429	0.8174	0.722833	0.280546	0.106037	MajSat
549	0.155584	0.8176	0.723026	0.280619	0.106064	MajSat
550	0.155584	0.8176	0.723026	0.280619	0.106064	MajSat
551	0.155739	0.8178	0.72322	0.280691	0.106091	MajSat
552	0.155896	0.818	0.723414	0.280764	0.106119	MajSat
553	0.156054	0.8182	0.723608	0.280836	0.106146	MajSat
554	0.156212	0.8184	0.723802	0.280909	0.106174	MajSat
555	0.156372	0.8186	0.723996	0.280982	0.106201	MajSat
556	0.156372	0.8186	0.723996	0.280982	0.106201	MajSat
557	0.156533	0.8188	0.72419	0.281055	0.106229	MajSat
558	0.156696	0.819	0.724385	0.281128	0.106256	MajSat
559	0.156859	0.8192	0.72458	0.281201	0.106284	MajSat
560	0.157023	0.8194	0.724775	0.281274	0.106312	MajSat
561	0.157023	0.8194	0.724775	0.281274	0.106312	MajSat
562	0.157189	0.8196	0.72497	0.281347	0.106339	MajSat
563	0.157355	0.8198	0.725165	0.281421	0.106367	MajSat
564	0.157523	0.82	0.72536	0.281494	0.106395	MajSat
565	0.157692	0.8202	0.725556	0.281567	0.106423	MajSat
566	0.157862	0.8204	0.725752	0.281641	0.10645	MajSat
567	0.157862	0.8204	0.725752	0.281641	0.10645	MajSat
568	0.158033	0.8206	0.725948	0.281715	0.106478	MajSat
569	0.158205	0.8208	0.726144	0.281788	0.106506	MajSat
570	0.158378	0.821	0.72634	0.281862	0.106534	MajSat
571	0.158552	0.8212	0.726536	0.281936	0.106562	MajSat
572	0.158727	0.8214	0.726732	0.28201	0.10659	MajSat
573	0.158727	0.8214	0.726732	0.28201	0.10659	MajSat
574	0.158903	0.8216	0.726929	0.282084	0.106618	MajSat
575	0.159081	0.8218	0.727126	0.282159	0.106646	MajSat
576	0.159259	0.822	0.727323	0.282233	0.106674	MajSat
577	0.159439	0.8222	0.72752	0.282307	0.106702	MajSat
578	0.159439	0.8222	0.72752	0.282307	0.106702	MajSat
579	0.159619	0.8224	0.727717	0.282382	0.10673	MajSat
580	0.159801	0.8226	0.727914	0.282457	0.106759	MajSat
1	0.107439	0.0481875	0.0514793	0.101883	0.0240142	K36
2	0.105215	0.0433125	0.0467515	0.0999036	0.0235475	K36
3	0.104163	0.0385625	0.042207	0.0990586	0.0233483	K36
4	0.104413	0.0338125	0.0377347	0.0994804	0.0234478	K36
5	0.105477	0.0293125	0.0335439	0.100692	0.0237333	K36
6	0.107672	0.025	0.0295929	0.103	0.0242773	K36
7	0.110196	0.0210625	0.0260144	0.105622	0.0248954	K36
8	0.113212	0.01675	0.022109	0.108748	0.0256321	K36
9	0.116478	0.0130625	0.0188078	0.112094	0.0264209	K36
10	0.119978	0.0094375	0.0155786	0.115672	0.0272642	K36
11	0.123322	0.006	0.0125179	0.119096	0.0280711	K36
12	0.126816	0.0025	0.00940647	0.122674	0.0289146	K36
13	0.130453	-0.0005	0.00677514	0.126366	0.0297848	K36
14	0.13401	-0.003625	0.00402138	0.129993	0.0306397	K36
15	0.137399	-0.006625	0.00137631	0.133453	0.0314552	K36
16	0.140485	-0.009375	-0.00104945	0.136608	0.0321988	K36
17	0.143813	-0.0120625	-0.00340275	0.139996	0.0329973	K36
18	0.146998	-0.0145	-0.00552787	0.143232	0.0337601	K36
19	0.149792	-0.0168125	-0.00755667	0.146082	0.034432	K36
20	0.15278	-0.0193125	-0.00975179	0.149134	0.0351513	K36
21	0.155547	-0.0215	-0.0116641	0.151953	0.0358157	K36
22	0.158133	-0.02375	-0.0136454	0.154603	0.0364403	K36
23	0.160715	-0.025625	-0.0152728	0.157225	0.0370583	K36
24	0.163064	-0.027625	-0.0170312	0.15963	0.0376251	K36
25	0.165368	-0.0295	-0.018674	0.161984	0.0381801	K36
26	0.167643	-0.0314375	-0.0203775	0.164316	0.0387296	K36
27	0.169656	-0.0330625	-0.0218003	0.166373	0.0392145	K36
28	0.171759	-0.034875	-0.0233954	0.16853	0.0397229	K36
29	0.173601	-0.0364375	-0.0247687	0.170419	0.0401682	K36
30	0.175457	-0.0380625	-0.0262003	0.172326	0.0406177	K36
31	0.17727	-0.0395	-0.0274572	0.174179	0.0410544	K36
32	0.178919	-0.040875	-0.0286642	0.175868	0.0414526	K36
33	0.180413	-0.0423125	-0.0299389	0.177413	0.0418167	K36
34	0.182145	-0.04375	-0.0312003	0.179189	0.0422352	K36
35	0.183427	-0.044875	-0.0321915	0.180507	0.042546	K36
36	0.184833	-0.04625	-0.0334121	0.181963	0.0428891	K36
37	0.186225	-0.04725	-0.0342791	0.18338	0.0432231	K36
38	0.187454	-0.048625	-0.0355095	0.184666	0.0435262	K36
39	0.188536	-0.0496875	-0.0364528	0.185787	0.0437905	K36
40	0.189818	-0.050875	-0.0375032	0.187111	0.0441024	K36
41	0.190938	-0.0519375	-0.0384444	0.188269	0.0443754	K36
42	0.191939	-0.053	-0.0393923	0.189313	0.0446214	K36
43	0.192909	-0.0538125	-0.0401057	0.190309	0.0448563	K36
44	0.19393	-0.05475	-0.0409344	0.191363	0.0451048	K36
45	0.194951	-0.05575	-0.0418221	0.192423	0.0453545	K36
46	0.195956	-0.0565625	-0.0425337	0.193452	0.0455972	K36
47	0.196697	-0.0573125	-0.0432009	0.194223	0.0457787	K36
48	0.197411	-0.0583125	-0.0441056	0.194986	0.0459586	K36
49	0.198175	-0.059	-0.0447125	0.195774	0.0461444	K36
50	0.199156	-0.0598125	-0.0454253	0.196781	0.0463817	K36
51	0.199631	-0.0605625	-0.0461073	0.197295	0.0465028	K36
52	0.200428	-0.06125	-0.0467123	0.198115	0.0466961	K36
53	0.201171	-0.062125	-0.0474975	0.198897	0.0468804	K36
54	0.201647	-0.06275	-0.0480613	0.199402	0.0469996	K36
55	0.202455	-0.063375	-0.0486067	0.200229	0.0471944	K36
56	0.202906	-0.064	-0.0491719	0.200711	0.047308	K36
57	0.20361	-0.0648125	-0.0499001	0.201451	0.0474824	K36
58	0.204193	-0.0654375	-0.050458	0.202061	0.0476262	K36
59	0.204607	-0.065875	-0.0508482	0.202493	0.047728	K36
60	0.205223	-0.066625	-0.0515223	0.203143	0.0478814	K36
61	0.20565	-0.067125	-0.0519708	0.203593	0.0479873	K36
62	0.206045	-0.06775	-0.0525392	0.204021	0.0480882	K36
63	0.206645	-0.0683125	-0.0530371	0.204642	0.0482345	K36
64	0.207068	-0.068875	-0.0535448	0.205093	0.0483409	K36
65	0.207579	-0.06925	-0.0538706	0.205614	0.0484638	K36
66	0.207876	-0.0696875	-0.0542673	0.205934	0.0485391	K36
67	0.208301	-0.0703125	-0.054834	0.206391	0.0486468	K36
68	0.208861	-0.07075	-0.0552161	0.206964	0.048782	K36
69	0.209073	-0.071125	-0.0555585	0.207197	0.0488368	K36
70	0.20945	-0.0716875	-0.0560688	0.207604	0.0489326	K36
71	0.209802	-0.072125	-0.0564624	0.207976	0.0490205	K36
72	0.21023	-0.0726875	-0.0569699	0.208432	0.0491278	K36
73	0.210462	-0.0729375	-0.0571931	0.208675	0.0491851	K36
74	0.210809	-0.0734375	-0.0576461	0.209047	0.0492729	K36
75	0.211073	-0.0739375	-0.0581036	0.20934	0.0493418	K36
76	0.211487	-0.07425	-0.0583757	0.209764	0.0494417	K36
77	0.211644	-0.074625	-0.0587211	0.209944	0.0494842	K36
78	0.212055	-0.0750625	-0.0591115	0.210373	0.0495854	K36
79	0.212383	-0.0755	-0.0595065	0.210723	0.0496678	K36
80	0.212563	-0.0758125	-0.0597917	0.21092	0.0497143	K36
81	0.2128	-0.07625	-0.0601917	0.211182	0.0497761	K36
82	0.21292	-0.0765	-0.0604211	0.211317	0.0498079	K36
83	0.213341	-0.0768125	-0.0606929	0.211747	0.0499093	K36
84	0.21348	-0.07725	-0.0610983	0.211915	0.0499488	K36
85	0.213694	-0.077625	-0.0614406	0.21215	0.0500043	K36
86	0.213932	-0.078	-0.0617815	0.212409	0.0500652	K36
87	0.21423	-0.0783125	-0.0620601	0.21272	0.0501386	K36
88	0.21453	-0.0785625	-0.0622796	0.213029	0.0502114	K36
89	0.214651	-0.0788125	-0.062509	0.213164	0.0502433	K36
90	0.214824	-0.079125	-0.0627945	0.213355	0.0502882	K36
91	0.214915	-0.0795	-0.0631436	0.213471	0.0503156	K36
92	0.215139	-0.0798125	-0.0634263	0.213712	0.0503724	K36
93	0.215332	-0.0800625	-0.0636517	0.213917	0.0504206	K36
94	0.215586	-0.0804375	-0.0639918	0.214191	0.0504852	K36
95	0.215783	-0.0806875	-0.0642169	0.2144	0.0505346	K36
96	0.215951	-0.0810625	-0.0645618	0.214591	0.0505795	K36
97	0.216051	-0.08125	-0.0647333	0.214702	0.0506057	K36
98	0.216245	-0.081625	-0.0650767	0.214918	0.0506566	K36
99	0.216264	-0.081875	-0.0653117	0.214956	0.0506655	K36
100	0.216521	-0.0820625	-0.0654745	0.215218	0.0507274	K36
101	0.216639	-0.0824375	-0.0658222	0.21536	0.0507609	K36
102	0.216749	-0.082625	-0.0659931	0.215481	0.0507894	K36
103	0.216928	-0.082875	-0.0662193	0.215673	0.0508347	K36
104	0.217034	-0.083125	-0.0664495	0.215795	0.0508633	K36
105	0.217287	-0.083375	-0.0666715	0.216059	0.0509255	K36
106	0.217507	-0.083625	-0.0668954	0.21629	0.05098	K36
107	0.217537	-0.0839375	-0.0671889	0.216343	0.0509926	K36
108	0.217685	-0.0841875	-0.0674168	0.216505	0.0510308	K36
109	0.217726	-0.0843125	-0.0675326	0.216554	0.0510424	K36
110	0.217813	-0.0845625	-0.0677638	0.216658	0.0510668	K36
111	0.218042	-0.0848125	-0.0679872	0.216898	0.0511234	K36
112	0.218092	-0.0850625	-0.0682206	0.216966	0.0511394	K36
113	0.218251	-0.0853125	-0.0684479	0.217138	0.0511799	K36
114	0.218305	-0.0855625	-0.068681	0.21721	0.0511968	K36
115	0.218439	-0.08575	-0.0688506	0.217354	0.0512308	K36
116	0.218358	-0.0860625	-0.0691503	0.2173	0.051218	K36
117	0.218648	-0.08625	-0.0693112	0.217594	0.0512874	K36
118	0.218627	-0.086375	-0.0694304	0.217584	0.0512851	K36
119	0.218797	-0.0865	-0.069539	0.217758	0.051326	K36
120	0.218871	-0.0868125	-0.0698301	0.217853	0.0513483	K36
121	0.219015	-0.087	-0.0699992	0.218006	0.0513846	K36
122	0.219001	-0.087125	-0.070118	0.218002	0.0513837	K36
123	0.21914	-0.087375	-0.0703464	0.218157	0.05142	K36
124	0.219231	-0.087625	-0.0705774	0.218264	0.0514452	K36
125	0.219382	-0.0878125	-0.0707462	0.218423	0.0514829	K36
126	0.219372	-0.088	-0.0709238	0.218428	0.0514841	K36
127	0.21943	-0.088125	-0.0710386	0.218494	0.0514996	K36
128	0.219513	-0.088375	-0.0712701	0.218594	0.0515231	K36
129	0.219609	-0.088625	-0.0715009	0.218706	0.0515496	K36
130	0.21969	-0.0888125	-0.0716735	0.218799	0.0515715	K36
131	0.21963	-0.089125	-0.0719719	0.218766	0.0515636	K36
132	0.219792	-0.08925	-0.072081	0.218932	0.0516027	K36
133	0.219794	-0.0894375	-0.072258	0.218948	0.0516065	K36
134	0.219918	-0.0895	-0.0723101	0.219073	0.0516361	K36
135	0.220024	-0.08975	-0.0725403	0.219195	0.0516647	K36
136	0.220039	-0.09	-0.0727756	0.219229	0.0516728	K36
137	0.220115	-0.0900625	-0.0728304	0.219307	0.0516912	K36
138	0.220124	-0.09025	-0.073007	0.21933	0.0516967	K36
139	0.220233	-0.0903125	-0.07306	0.21944	0.0517225	K36
140	0.220237	-0.0905625	-0.0732959	0.219464	0.0517282	K36
141	0.220358	-0.0908125	-0.0735253	0.2196	0.0517602	K36
142	0.220372	-0.0909375	-0.0736425	0.219624	0.0517658	K36
143	0.220555	-0.091125	-0.0738094	0.219815	0.0518109	K36
144	0.220574	-0.0913125	-0.0739855	0.219848	0.0518186	K36
145	0.220502	-0.0915	-0.0741665	0.219794	0.0518059	K36
146	0.220524	-0.0916875	-0.0743424	0.219829	0.0518141	K36
147	0.220662	-0.0916875	-0.0743348	0.219962	0.0518455	K36
148	0.220686	-0.091875	-0.0745105	0.22	0.0518545	K36
149	0.22072	-0.0920625	-0.0746857	0.220047	0.0518657	K36
150	0.220747	-0.09225	-0.0748613	0.220088	0.0518753	K36
151	0.220831	-0.0924375	-0.0750337	0.220184	0.0518979	K36
152	0.220802	-0.092625	-0.0752124	0.220171	0.0518948	K36
153	0.220895	-0.09275	-0.0753253	0.220271	0.0519184	K36
154	0.220932	-0.0929375	-0.0755003	0.220322	0.0519303	K36
155	0.221028	-0.0930625	-0.075613	0.220424	0.0519544	K36
156	0.22106	-0.0933125	-0.0758474	0.220474	0.0519663	K36
157	0.221093	-0.0934375	-0.0759636	0.220516	0.0519762	K36
158	0.221192	-0.0935625	-0.0760762	0.220621	0.0520009	K36
159	0.221077	-0.09375	-0.0762596	0.220525	0.0519783	K36
160	0.221177	-0.093875	-0.0763721	0.220632	0.0520034	K36
161	0.22122	-0.0940625	-0.0765468	0.220688	0.0520167	K36
162	0.221252	-0.09425	-0.0767221	0.220734	0.0520274	K36
163	0.2212	-0.094375	-0.0768431	0.220693	0.0520179	K36
164	0.221304	-0.0945	-0.0769553	0.220804	0.052044	K36
165	0.221325	-0.0946875	-0.0771312	0.220839	0.0520522	K36
166	0.221388	-0.0946875	-0.0771278	0.220899	0.0520665	K36
167	0.221489	-0.09475	-0.0771811	0.221002	0.0520907	K36
168	0.221482	-0.095	-0.0774177	0.221015	0.0520937	K36
169	0.221485	-0.095125	-0.0775355	0.221028	0.0520968	K36
170	0.221541	-0.0953125	-0.0777096	0.221096	0.0521129	K36
171	0.221493	-0.0954375	-0.0778303	0.22106	0.0521044	K36
172	0.221544	-0.0955625	-0.0779455	0.221119	0.0521183	K36
173	0.221695	-0.0958125	-0.0781732	0.221285	0.0521573	K36
174	0.22171	-0.095875	-0.0782314	0.221304	0.0521619	K36
175	0.221771	-0.0960625	-0.0784051	0.221379	0.0521795	K36
176	0.221711	-0.0961875	-0.0785265	0.221331	0.0521681	K36
177	0.221776	-0.096375	-0.0787	0.221408	0.0521863	K36
178	0.221794	-0.0964375	-0.078758	0.22143	0.0521916	K36
179	0.221798	-0.0966875	-0.0789938	0.221454	0.0521973	K36
180	0.221918	-0.0968125	-0.0791052	0.22158	0.0522269	K36
181	0.221867	-0.096875	-0.0791671	0.221536	0.0522165	K36
182	0.221938	-0.0970625	-0.0793403	0.221619	0.0522361	K36
183	0.22196	-0.097125	-0.079398	0.221646	0.0522424	K36
184	0.22197	-0.097375	-0.0796336	0.221675	0.0522493	K36
185	0.221987	-0.0975	-0.0797507	0.221701	0.0522554	K36
186	0.221938	-0.0975625	-0.0798125	0.221659	0.0522455	K36
187	0.222015	-0.09775	-0.0799853	0.221748	0.0522665	K36
188	0.221977	-0.097875	-0.0801055	0.221721	0.0522602	K36
189	0.222056	-0.0980625	-0.0802781	0.221813	0.0522818	K36
190	0.222019	-0.0981875	-0.0803982	0.221787	0.0522758	K36
191	0.222138	-0.09825	-0.0804507	0.221907	0.0523039	K36
192	0.222121	-0.098375	-0.0805697	0.2219	0.0523024	K36
193	0.222186	-0.0985625	-0.0807431	0.221978	0.0523208	K36
194	0.222174	-0.0988125	-0.0809799	0.221987	0.0523227	K36
195	0.22214	-0.0989375	-0.0810999	0.221964	0.0523174	K36
196	0.222262	-0.099	-0.0811521	0.222086	0.0523462	K36
197	0.222184	-0.0991875	-0.0813335	0.222026	0.0523321	K36
198	0.222319	-0.0993125	-0.0814441	0.222166	0.0523651	K36
199	0.222276	-0.0994375	-0.0815645	0.222136	0.0523579	K36
200	0.222312	-0.0995	-0.0816216	0.222175	0.0523672	K36
201	0.22237	-0.099625	-0.0817364	0.222241	0.0523827	K36
202	0.222364	-0.09975	-0.0818548	0.222246	0.0523838	K36
203	0.222335	-0.099875	-0.0819745	0.222227	0.0523794	K36
204	0.222475	-0.1	-0.0820847	0.222372	0.0524136	K36
205	0.222397	-0.10025	-0.0823252	0.222317	0.0524007	K36
206	0.222479	-0.100187	-0.0822616	0.222392	0.0524182	K36
207	0.222513	-0.100437	-0.0824958	0.222444	0.0524306	K36
208	0.222555	-0.1005	-0.0825525	0.222489	0.0524412	K36
209	0.222528	-0.100625	-0.082672	0.222474	0.0524376	K36
210	0.222634	-0.100812	-0.0828433	0.222591	0.0524651	K36
211	0.222594	-0.100875	-0.0829045	0.222558	0.0524574	K36
212	0.222639	-0.100937	-0.082961	0.222606	0.0524687	K36
213	0.222678	-0.101187	-0.083195	0.222664	0.0524824	K36
214	0.222724	-0.10125	-0.0832514	0.222713	0.0524941	K36
215	0.222664	-0.101437	-0.0834319	0.22267	0.0524839	K36
216	0.222696	-0.101437	-0.0834301	0.222702	0.0524913	K36
217	0.222769	-0.101688	-0.0836621	0.222792	0.0525125	K36
218	0.222782	-0.101813	-0.0837795	0.222814	0.0525177	K36
219	0.222761	-0.101938	-0.0838987	0.222804	0.0525155	K36
220	0.222812	-0.102	-0.0839549	0.222858	0.0525282	K36
221	0.222843	-0.102188	-0.0841303	0.222903	0.0525388	K36
222	0.222895	-0.10225	-0.0841864	0.222959	0.0525518	K36
223	0.222877	-0.102375	-0.0843054	0.222951	0.0525501	K36
224	0.222825	-0.102563	-0.0844854	0.222916	0.0525419	K36
225	0.222879	-0.102625	-0.0845414	0.222974	0.0525554	K36
226	0.222845	-0.102688	-0.0846023	0.222946	0.0525489	K36
227	0.222868	-0.102813	-0.0847192	0.222978	0.0525564	K36
228	0.222853	-0.102938	-0.0848381	0.222973	0.0525553	K36
229	0.22291	-0.103	-0.0848939	0.223034	0.0525695	K36
230	0.222864	-0.103188	-0.0850736	0.223004	0.0525626	K36
231	0.222904	-0.103188	-0.0850713	0.223043	0.0525718	K36
232	0.222883	-0.103375	-0.0852496	0.223038	0.0525706	K36
233	0.22287	-0.1035	-0.0853683	0.223036	0.0525702	K36
234	0.2229	-0.103625	-0.0854847	0.223075	0.0525793	K36
235	0.22287	-0.103688	-0.0855454	0.223051	0.0525736	K36
236	0.222902	-0.103813	-0.0856617	0.223092	0.0525833	K36
237	0.222892	-0.103938	-0.0857803	0.223092	0.0525834	K36
238	0.222882	-0.104063	-0.0858989	0.223093	0.0525836	K36
239	0.222918	-0.104188	-0.086015	0.223138	0.0525941	K36
240	0.222889	-0.10425	-0.0860756	0.223115	0.0525888	K36
241	0.222955	-0.104313	-0.086131	0.223184	0.0526049	K36
242	0.22292	-0.1045	-0.08631	0.223165	0.0526005	K36
243	0.222913	-0.104625	-0.0864284	0.223169	0.0526014	K36
244	0.222981	-0.104688	-0.0864837	0.22324	0.0526181	K36
245	0.222928	-0.104813	-0.0866047	0.223198	0.0526083	K36
246	0.222997	-0.104875	-0.0866599	0.22327	0.0526253	K36
247	0.222993	-0.105	-0.0867782	0.223276	0.0526267	K36
248	0.222963	-0.105188	-0.0869569	0.223263	0.0526236	K36
249	0.223035	-0.10525	-0.0870119	0.223337	0.0526411	K36
250	0.22301	-0.105313	-0.0870724	0.223318	0.0526366	K36
251	0.223075	-0.105438	-0.0871868	0.223391	0.0526537	K36
252	0.223049	-0.105625	-0.0873654	0.223381	0.0526514	K36
253	0.223048	-0.10575	-0.0874835	0.22339	0.0526536	K36
254	0.223158	-0.10575	-0.0874773	0.223497	0.0526787	K36
255	0.223112	-0.105875	-0.087598	0.223462	0.0526705	K36
256	0.223112	-0.106	-0.087716	0.223473	0.0526731	K36
257	0.223189	-0.106063	-0.0877707	0.223552	0.0526918	K36
258	0.223169	-0.10625	-0.0879489	0.223548	0.0526908	K36
259	0.223172	-0.106375	-0.0880669	0.223561	0.0526938	K36
260	0.223227	-0.106375	-0.0880638	0.223614	0.0527063	K36
261	0.22323	-0.1065	-0.0881817	0.223627	0.0527095	K36
262	0.223213	-0.106688	-0.0883597	0.223626	0.0527093	K36
263	0.223295	-0.10675	-0.0884142	0.22371	0.052729	K36
264	0.2233	-0.106875	-0.088532	0.223725	0.0527325	K36
265	0.223338	-0.106938	-0.0885889	0.223767	0.0527423	K36
266	0.223344	-0.107063	-0.0887066	0.223783	0.0527462	K36
267	0.223351	-0.107188	-0.0888243	0.2238	0.0527501	K36
268	0.223435	-0.10725	-0.0888786	0.223887	0.0527706	K36
269	0.223425	-0.107438	-0.0890562	0.223892	0.0527719	K36
270	0.223407	-0.1075	-0.0891163	0.22388	0.052769	K36
271	0.223494	-0.107563	-0.0891705	0.223969	0.0527899	K36
272	0.223504	-0.107688	-0.089288	0.223988	0.0527945	K36
273	0.223497	-0.107875	-0.0894655	0.223997	0.0527966	K36
274	0.223507	-0.108	-0.0895829	0.224018	0.0528014	K36
275	0.22357	-0.108	-0.0895795	0.224077	0.0528155	K36
276	0.223557	-0.10825	-0.0898163	0.224085	0.0528174	K36
277	0.223569	-0.108375	-0.0899337	0.224108	0.0528226	K36
278	0.22366	-0.108438	-0.0899876	0.224201	0.0528446	K36
279	0.223674	-0.108563	-0.0901049	0.224224	0.0528501	K36
280	0.223645	-0.108688	-0.0902246	0.224206	0.0528459	K36
281	0.223738	-0.10875	-0.0902784	0.224302	0.0528684	K36
282	0.223753	-0.108875	-0.0903956	0.224326	0.0528742	K36
283	0.223769	-0.109	-0.0905128	0.224352	0.0528802	K36
284	0.223851	-0.109125	-0.0906263	0.224441	0.0529013	K36
285	0.223839	-0.109188	-0.090686	0.224434	0.0528996	K36
286	0.223856	-0.109313	-0.0908031	0.224461	0.0529059	K36
287	0.223873	-0.109437	-0.0909202	0.224488	0.0529124	K36
288	0.22396	-0.109562	-0.0910335	0.224582	0.0529344	K36
289	0.223948	-0.109625	-0.0910931	0.224576	0.052933	K36
290	0.223968	-0.10975	-0.0912101	0.224605	0.0529398	K36
291	0.224068	-0.109812	-0.0912636	0.224706	0.0529637	K36
292	0.224078	-0.11	-0.0914401	0.224731	0.0529696	K36
293	0.224099	-0.110125	-0.091557	0.224762	0.0529769	K36
294	0.22417	-0.110125	-0.0915531	0.22483	0.0529929	K36
295	0.224191	-0.11025	-0.0916699	0.224861	0.0530003	K36
296	0.224205	-0.110437	-0.0918463	0.22489	0.053007	K36
297	0.224228	-0.110562	-0.091963	0.224922	0.0530147	K36
298	0.224333	-0.110625	-0.0920162	0.225028	0.0530397	K36
299	0.224325	-0.110687	-0.0920757	0.225026	0.0530391	K36
300	0.224349	-0.110812	-0.0921924	0.22506	0.0530471	K36
301	0.224367	-0.111	-0.0923685	0.225092	0.0530547	K36
302	0.224474	-0.111062	-0.0924216	0.2252	0.0530803	K36
303	0.2245	-0.111187	-0.0925382	0.225236	0.0530887	K36
304	0.224494	-0.11125	-0.0925976	0.225235	0.0530884	K36
305	0.224597	-0.111375	-0.0927099	0.225344	0.0531142	K36
306	0.224625	-0.1115	-0.0928264	0.225382	0.053123	K36
307	0.224653	-0.111625	-0.0929429	0.225419	0.0531319	K36
308	0.224682	-0.11175	-0.0930593	0.225458	0.0531409	K36
309	0.224759	-0.11175	-0.093055	0.225532	0.0531584	K36
310	0.224785	-0.111937	-0.0932307	0.225572	0.0531678	K36
311	0.224815	-0.112062	-0.0933471	0.225612	0.0531772	K36
312	0.224846	-0.112187	-0.0934634	0.225652	0.0531867	K36
313	0.22496	-0.11225	-0.0935161	0.225767	0.0532137	K36
314	0.224954	-0.112375	-0.0936345	0.225771	0.0532148	K36
315	0.224977	-0.112562	-0.0938103	0.225809	0.0532236	K36
316	0.22501	-0.112687	-0.0939265	0.225851	0.0532336	K36
317	0.225126	-0.11275	-0.0939791	0.225968	0.0532612	K36
318	0.225161	-0.112875	-0.0940952	0.226011	0.0532714	K36
319	0.225158	-0.113	-0.0942135	0.226019	0.0532732	K36
320	0.225193	-0.113125	-0.0943296	0.226063	0.0532836	K36
321	0.225229	-0.11325	-0.0944456	0.226108	0.0532942	K36
322	0.225348	-0.113312	-0.094498	0.226228	0.0533224	K36
323	0.225385	-0.113437	-0.094614	0.226274	0.0533332	K36
324	0.225385	-0.113562	-0.0947321	0.226284	0.0533357	K36
325	0.225423	-0.113687	-0.094848	0.226331	0.0533468	K36
326	0.225545	-0.11375	-0.0949003	0.226453	0.0533756	K36
327	0.225583	-0.113875	-0.0950162	0.226501	0.0533869	K36
328	0.225623	-0.114	-0.0951321	0.22655	0.0533982	K36
329	0.225624	-0.114062	-0.095191	0.226556	0.0533998	K36
330	0.22575	-0.114187	-0.0953021	0.226688	0.0534309	K36
331	0.225791	-0.114312	-0.0954178	0.226738	0.0534426	K36
332	0.225833	-0.114437	-0.0955336	0.226788	0.0534544	K36
333	0.225875	-0.114562	-0.0956493	0.226839	0.0534664	K36
334	0.225878	-0.114625	-0.0957082	0.226847	0.0534684	K36
335	0.226008	-0.11475	-0.095819	0.226983	0.0535004	K36
336	0.226052	-0.114875	-0.0959346	0.227035	0.0535127	K36
337	0.226096	-0.115	-0.0960502	0.227088	0.0535252	K36
338	0.22614	-0.115125	-0.0961658	0.227141	0.0535377	K36
339	0.22623	-0.115125	-0.0961609	0.227227	0.053558	K36
340	0.226275	-0.11525	-0.0962764	0.227281	0.0535707	K36
341	0.226326	-0.115437	-0.0964506	0.227346	0.053586	K36
342	0.226373	-0.115562	-0.0965661	0.227401	0.053599	K36
343	0.22642	-0.115687	-0.0966815	0.227457	0.0536122	K36
344	0.226511	-0.115687	-0.0966765	0.227545	0.0536329	K36
345	0.226559	-0.115812	-0.0967919	0.227601	0.0536462	K36
346	0.226607	-0.115937	-0.0969072	0.227658	0.0536596	K36
347	0.226664	-0.116125	-0.0970812	0.227728	0.053676	K36
348	0.226671	-0.116187	-0.0971398	0.227741	0.053679	K36
349	0.226806	-0.11625	-0.0971913	0.227876	0.0537109	K36
350	0.226857	-0.116375	-0.0973066	0.227935	0.0537248	K36
351	0.226908	-0.1165	-0.0974218	0.227994	0.0537388	K36
352	0.226959	-0.116625	-0.097537	0.228054	0.0537529	K36
353	0.226977	-0.11675	-0.097654	0.228082	0.0537595	K36
354	0.227115	-0.116812	-0.0977054	0.22822	0.053792	K36
355	0.227168	-0.116937	-0.0978205	0.228281	0.0538065	K36
356	0.227222	-0.117062	-0.0979356	0.228343	0.053821	K36
357	0.227276	-0.117188	-0.0980507	0.228406	0.0538357	K36
358	0.227286	-0.11725	-0.0981091	0.228421	0.0538394	K36
359	0.227352	-0.117438	-0.0982825	0.2285	0.053858	K36
360	0.227493	-0.1175	-0.0983337	0.228641	0.0538913	K36
361	0.227549	-0.117625	-0.0984487	0.228706	0.0539064	K36
362	0.227606	-0.11775	-0.0985636	0.22877	0.0539217	K36
363	0.227618	-0.117813	-0.0986219	0.228787	0.0539257	K36
364	0.227675	-0.117938	-0.0987368	0.228853	0.0539411	K36
365	0.227819	-0.118	-0.0987878	0.228996	0.053975	K36
366	0.22789	-0.118188	-0.098961	0.229081	0.0539949	K36
367	0.227949	-0.118313	-0.0990757	0.229148	0.0540107	K36
368	0.227963	-0.118375	-0.099134	0.229167	0.0540151	K36
369	0.228023	-0.1185	-0.0992487	0.229234	0.0540311	K36
370	0.228083	-0.118625	-0.0993634	0.229303	0.0540472	K36
371	0.22823	-0.118688	-0.0994143	0.22945	0.0540818	K36
372	0.228291	-0.118813	-0.099529	0.229519	0.0540981	K36
373	0.228306	-0.118875	-0.0995871	0.229539	0.0541028	K36
374	0.228384	-0.119063	-0.0997599	0.229629	0.0541241	K36
375	0.228447	-0.119188	-0.0998745	0.2297	0.0541408	K36
376	0.22851	-0.119313	-0.099989	0.229771	0.0541576	K36
377	0.22866	-0.119375	-0.10004	0.229921	0.0541929	K36
378	0.228677	-0.119438	-0.100098	0.229942	0.0541979	K36
379	0.228741	-0.119563	-0.100212	0.230015	0.054215	K36
380	0.228806	-0.119688	-0.100327	0.230088	0.0542322	K36
381	0.228872	-0.119813	-0.100441	0.230161	0.0542495	K36
382	0.228956	-0.12	-0.100614	0.230258	0.0542722	K36
383	0.228974	-0.120063	-0.100672	0.23028	0.0542776	K36
384	0.229041	-0.120188	-0.100786	0.230355	0.0542952	K36
385	0.229108	-0.120313	-0.1009	0.23043	0.054313	K36
386	0.229176	-0.120438	-0.101015	0.230506	0.0543308	K36
387	0.229244	-0.120563	-0.101129	0.230582	0.0543488	K36
388	0.229264	-0.120625	-0.101187	0.230606	0.0543545	K36
389	0.229372	-0.120688	-0.10124	0.230716	0.0543802	K36
390	0.229441	-0.120813	-0.101354	0.230793	0.0543985	K36
391	0.229532	-0.121	-0.101526	0.230896	0.0544227	K36
392	0.229603	-0.121125	-0.10164	0.230975	0.0544412	K36
393	0.229624	-0.121188	-0.101698	0.231	0.0544472	K36
394	0.229695	-0.121313	-0.101812	0.231079	0.054466	K36
395	0.229767	-0.121438	-0.101926	0.231159	0.0544848	K36
396	0.22984	-0.121563	-0.10204	0.23124	0.0545037	K36
397	0.229913	-0.121688	-0.102154	0.23132	0.0545227	K36
398	0.229935	-0.12175	-0.102212	0.231347	0.054529	K36
399	0.230009	-0.121875	-0.102326	0.231428	0.0545482	K36
400	0.230083	-0.122	-0.10244	0.23151	0.0545675	K36
401	0.230158	-0.122125	-0.102554	0.231593	0.0545869	K36
402	0.230257	-0.122313	-0.102725	0.231703	0.054613	K36
403	0.23028	-0.122375	-0.102783	0.231732	0.0546197	K36
404	0.230344	-0.122563	-0.102957	0.231809	0.0546379	K36
405	0.230421	-0.122688	-0.10307	0.231893	0.0546578	K36
406	0.230498	-0.122813	-0.103184	0.231978	0.0546777	K36
407	0.230523	-0.122875	-0.103242	0.232007	0.0546846	K36
408	0.230601	-0.123	-0.103356	0.232092	0.0547047	K36
409	0.230679	-0.123125	-0.103469	0.232178	0.0547249	K36
410	0.230758	-0.12325	-0.103583	0.232265	0.0547453	K36
411	0.230837	-0.123375	-0.103697	0.232351	0.0547657	K36
412	0.230863	-0.123438	-0.103754	0.232382	0.0547729	K36
413	0.230943	-0.123563	-0.103868	0.232469	0.0547935	K36
414	0.23105	-0.12375	-0.104039	0.232588	0.0548215	K36
415	0.231131	-0.123875	-0.104152	0.232677	0.0548424	K36
416	0.231213	-0.124	-0.104266	0.232766	0.0548634	K36
417	0.231241	-0.124063	-0.104323	0.232798	0.0548709	K36
418	0.231323	-0.124188	-0.104437	0.232887	0.0548921	K36
419	0.231406	-0.124313	-0.10455	0.232978	0.0549133	K36
420	0.231489	-0.124438	-0.104664	0.233068	0.0549347	K36
421	0.231573	-0.124563	-0.104777	0.233159	0.0549562	K36
422	0.231602	-0.124625	-0.104835	0.233192	0.054964	K36
423	0.231686	-0.12475	-0.104948	0.233284	0.0549856	K36
424	0.231771	-0.124875	-0.105061	0.233376	0.0550074	K36
425	0.231857	-0.125	-0.105175	0.233469	0.0550292	K36
426	0.231942	-0.125125	-0.105288	0.233562	0.0550512	K36
427	0.231972	-0.125188	-0.105345	0.233597	0.0550592	K36
428	0.232059	-0.125312	-0.105459	0.23369	0.0550814	K36
429	0.232177	-0.1255	-0.105629	0.23382	0.0551118	K36
430	0.232265	-0.125625	-0.105742	0.233915	0.0551342	K36
431	0.232353	-0.12575	-0.105855	0.23401	0.0551567	K36
432	0.232385	-0.125812	-0.105913	0.234046	0.0551651	K36
433	0.232474	-0.125938	-0.106026	0.234142	0.0551878	K36
434	0.232563	-0.126062	-0.106139	0.234238	0.0552105	K36
435	0.232653	-0.126188	-0.106252	0.234336	0.0552334	K36
436	0.232743	-0.126312	-0.106365	0.234433	0.0552564	K36
437	0.232776	-0.126375	-0.106422	0.23447	0.0552651	K36
438	0.232867	-0.1265	-0.106535	0.234568	0.0552882	K36
439	0.232959	-0.126625	-0.106648	0.234667	0.0553114	K36
440	0.233051	-0.12675	-0.106761	0.234766	0.0553348	K36
441	0.233143	-0.126875	-0.106874	0.234865	0.0553583	K36
442	0.233177	-0.126938	-0.106931	0.234903	0.0553672	K36
443	0.23327	-0.127062	-0.107044	0.235003	0.0553908	K36
444	0.233364	-0.127188	-0.107157	0.235104	0.0554145	K36
445	0.233458	-0.127312	-0.10727	0.235205	0.0554384	K36
446	0.233553	-0.127438	-0.107382	0.235307	0.0554623	K36
447	0.233588	-0.1275	-0.10744	0.235346	0.0554715	K36
448	0.233683	-0.127625	-0.107552	0.235448	0.0554956	K36
449	0.233779	-0.12775	-0.107665	0.235551	0.0555198	K36
450	0.233875	-0.127875	-0.107778	0.235654	0.0555441	K36
451	0.233972	-0.128	-0.10789	0.235757	0.0555685	K36
452	0.234008	-0.128062	-0.107947	0.235797	0.055578	K36
453	0.234142	-0.12825	-0.108117	0.235942	0.0556121	K36
454	0.23424	-0.128375	-0.10823	0.236047	0.0556368	K36
455	0.234339	-0.1285	-0.108342	0.236152	0.0556617	K36
456	0.234437	-0.128625	-0.108455	0.236258	0.0556866	K36
457	0.234475	-0.128688	-0.108512	0.2363	0.0556964	K36
458	0.234575	-0.128812	-0.108624	0.236406	0.0557215	K36
459	0.234675	-0.128938	-0.108737	0.236513	0.0557467	K36
460	0.234775	-0.129062	-0.108849	0.23662	0.055772	K36
461	0.234814	-0.129125	-0.108906	0.236663	0.055782	K36
462	0.234915	-0.12925	-0.109019	0.236771	0.0558074	K36
463	0.235017	-0.129375	-0.109131	0.236879	0.055833	K36
464	0.235119	-0.1295	-0.109243	0.236988	0.0558586	K36
465	0.235222	-0.129625	-0.109356	0.237097	0.0558844	K36
466	0.235262	-0.129688	-0.109413	0.237141	0.0558947	K36
467	0.235365	-0.129812	-0.109525	0.237251	0.0559206	K36
468	0.235469	-0.129938	-0.109637	0.237361	0.0559466	K36
469	0.235573	-0.130062	-0.109749	0.237472	0.0559727	K36
470	0.235678	-0.130188	-0.109862	0.237583	0.0559989	K36
471	0.235719	-0.13025	-0.109918	0.237628	0.0560095	K36
472	0.235824	-0.130375	-0.110031	0.23774	0.0560359	K36
473	0.23593	-0.1305	-0.110143	0.237852	0.0560623	K36
474	0.236036	-0.130625	-0.110255	0.237965	0.0560889	K36
475	0.236142	-0.13075	-0.110367	0.238078	0.0561156	K36
476	0.236185	-0.130812	-0.110424	0.238124	0.0561264	K36
477	0.236292	-0.130938	-0.110536	0.238238	0.0561532	K36
478	0.2364	-0.131062	-0.110648	0.238352	0.0561801	K36
479	0.236508	-0.131188	-0.11076	0.238467	0.0562072	K36
480	0.236617	-0.131312	-0.110872	0.238582	0.0562343	K36
481	0.23666	-0.131375	-0.110929	0.238629	0.0562454	K36
482	0.236769	-0.1315	-0.111041	0.238745	0.0562727	K36
483	0.236879	-0.131625	-0.111153	0.238861	0.0563	K36
484	0.236989	-0.13175	-0.111264	0.238977	0.0563275	K36
485	0.2371	-0.131875	-0.111376	0.239094	0.0563551	K36
486	0.237145	-0.131938	-0.111433	0.239143	0.0563665	K36
487	0.237256	-0.132062	-0.111545	0.23926	0.0563942	K36
488	0.237368	-0.132188	-0.111657	0.239378	0.056422	K36
489	0.23748	-0.132312	-0.111768	0.239497	0.05645	K36
490	0.237592	-0.132438	-0.11188	0.239616	0.056478	K36
491	0.237638	-0.1325	-0.111937	0.239665	0.0564896	K36
492	0.237751	-0.132625	-0.112049	0.239785	0.0565178	K36
493	0.237865	-0.13275	-0.11216	0.239905	0.0565461	K36
494	0.237979	-0.132875	-0.112272	0.240025	0.0565744	K36
495	0.238094	-0.133	-0.112384	0.240146	0.0566029	K36
496	0.238141	-0.133063	-0.11244	0.240196	0.0566148	K36
497	0.238256	-0.133187	-0.112552	0.240318	0.0566434	K36
498	0.238324	-0.13325	-0.112607	0.240389	0.0566602	K36
499	0.23844	-0.133375	-0.112719	0.240511	0.0566889	K36
500	0.238556	-0.1335	-0.11283	0.240633	0.0567178	K36
501	0.238604	-0.133563	-0.112887	0.240684	0.0567299	K36
502	0.238721	-0.133687	-0.112998	0.240808	0.0567589	K36
503	0.238839	-0.133813	-0.11311	0.240931	0.056788	K36
504	0.238956	-0.133937	-0.113221	0.241055	0.0568172	K36
505	0.239075	-0.134063	-0.113333	0.241179	0.0568465	K36
506	0.239124	-0.134125	-0.113389	0.241232	0.0568589	K36
507	0.239243	-0.13425	-0.1135	0.241357	0.0568883	K36
508	0.239362	-0.134375	-0.113612	0.241482	0.0569179	K36
509	0.239482	-0.1345	-0.113723	0.241608	0.0569475	K36
510	0.239602	-0.134625	-0.113835	0.241734	0.0569773	K36
511	0.239652	-0.134687	-0.113891	0.241788	0.0569899	K36
512	0.239773	-0.134813	-0.114002	0.241914	0.0570198	K36
513	0.239894	-0.134937	-0.114114	0.242042	0.0570497	K36
514	0.240016	-0.135063	-0.114225	0.242169	0.0570798	K36
515	0.240138	-0.135187	-0.114336	0.242297	0.05711	K36
516	0.240189	-0.13525	-0.114392	0.242352	0.0571229	K36
517	0.240312	-0.135375	-0.114504	0.24248	0.0571532	K36
518	0.240435	-0.1355	-0.114615	0.24261	0.0571836	K36
519	0.240558	-0.135625	-0.114726	0.242739	0.0572141	K36
520	0.240611	-0.135687	-0.114782	0.242794	0.0572272	K36
521	0.240735	-0.135813	-0.114893	0.242924	0.0572578	K36
522	0.240859	-0.135937	-0.115004	0.243055	0.0572886	K36
523	0.240932	-0.136	-0.115059	0.24313	0.0573063	K36
524	0.241057	-0.136125	-0.11517	0.243261	0.0573372	K36
525	0.24111	-0.136187	-0.115227	0.243317	0.0573504	K36
526	0.241236	-0.136313	-0.115338	0.243449	0.0573815	K36
527	0.241362	-0.136437	-0.115449	0.243581	0.0574126	K36
528	0.241489	-0.136563	-0.11556	0.243714	0.0574438	K36
529	0.241616	-0.136687	-0.115671	0.243846	0.0574752	K36
530	0.24167	-0.13675	-0.115727	0.243904	0.0574887	K36
531	0.241798	-0.136875	-0.115838	0.244037	0.0575201	K36
532	0.241926	-0.137	-0.115949	0.244171	0.0575517	K36
533	0.242055	-0.137125	-0.116059	0.244305	0.0575833	K36
534	0.242184	-0.13725	-0.11617	0.24444	0.0576151	K36
535	0.242239	-0.137313	-0.116226	0.244498	0.0576288	K36
536	0.242369	-0.137437	-0.116337	0.244634	0.0576607	K36
537	0.242499	-0.137563	-0.116448	0.244769	0.0576927	K36
538	0.242573	-0.137625	-0.116503	0.244847	0.0577109	K36
539	0.242704	-0.13775	-0.116614	0.244983	0.057743	K36
540	0.24276	-0.137813	-0.11667	0.245042	0.057757	K36
541	0.242891	-0.137937	-0.11678	0.245179	0.0577892	K36
542	0.243023	-0.138063	-0.116891	0.245316	0.0578216	K36
543	0.243155	-0.138187	-0.117002	0.245454	0.057854	K36
544	0.243288	-0.138313	-0.117112	0.245592	0.0578866	K36
545	0.243345	-0.138375	-0.117168	0.245652	0.0579008	K36
546	0.243478	-0.1385	-0.117279	0.245791	0.0579335	K36
547	0.243611	-0.138625	-0.11739	0.24593	0.0579662	K36
548	0.243745	-0.13875	-0.1175	0.246069	0.0579991	K36
549	0.24388	-0.138875	-0.117611	0.246209	0.0580321	K36
550	0.243938	-0.138937	-0.117667	0.24627	0.0580465	K36
551	0.244014	-0.139	-0.117721	0.246349	0.0580651	K36
552	0.24415	-0.139125	-0.117832	0.24649	0.0580982	K36
553	0.244285	-0.13925	-0.117942	0.246631	0.0581315	K36
554	0.244421	-0.139375	-0.118053	0.246772	0.0581648	K36
555	0.24448	-0.139437	-0.118109	0.246834	0.0581794	K36
556	0.244617	-0.139563	-0.118219	0.246976	0.0582129	K36
557	0.244754	-0.139687	-0.11833	0.247119	0.0582464	K36
558	0.244891	-0.139813	-0.11844	0.247261	0.0582801	K36
559	0.245029	-0.139937	-0.11855	0.247404	0.0583138	K36
560	0.245089	-0.14	-0.118606	0.247468	0.0583287	K36
561	0.245227	-0.140125	-0.118717	0.247611	0.0583625	K36
562	0.245306	-0.140187	-0.118771	0.247692	0.0583815	K36
563	0.245445	-0.140313	-0.118882	0.247836	0.0584155	K36
564	0.245584	-0.140437	-0.118992	0.247981	0.0584496	K36
565	0.245645	-0.1405	-0.119048	0.248045	0.0584647	K36
566	0.245785	-0.140625	-0.119158	0.24819	0.0584989	K36
567	0.245925	-0.14075	-0.119268	0.248335	0.0585332	K36
568	0.246066	-0.140875	-0.119378	0.248481	0.0585676	K36
569	0.246207	-0.141	-0.119489	0.248628	0.0586021	K36
570	0.246269	-0.141063	-0.119544	0.248693	0.0586174	K36
571	0.246411	-0.141187	-0.119654	0.248839	0.058652	K36
572	0.24649	-0.14125	-0.119709	0.248922	0.0586714	K36
573	0.246633	-0.141375	-0.119819	0.249069	0.0587061	K36
574	0.246695	-0.141437	-0.119875	0.249134	0.0587216	K36
575	0.246838	-0.141563	-0.119985	0.249283	0.0587565	K36
576	0.246981	-0.141687	-0.120095	0.249431	0.0587914	K36
577	0.247125	-0.141813	-0.120205	0.24958	0.0588265	K36
578	0.247269	-0.141937	-0.120315	0.249729	0.0588617	K36
579	0.247333	-0.142	-0.12037	0.249795	0.0588773	K36
580	0.247477	-0.142125	-0.12048	0.249945	0.0589126	K36
1	0.0563981	0.012	0.0143367	0.0541395	0.0124204	M36
2	0.0573133	0.0119412	0.0143292	0.0550289	0.0126245	M36
3	0.0576421	0.0108824	0.0133434	0.0553941	0.0127083	M36
4	0.0585454	0.0107647	0.0132795	0.0562751	0.0129104	M36
5	0.0603474	0.0100588	0.0127056	0.058054	0.0133185	M36
6	0.0628628	0.00911765	0.0119463	0.0605366	0.0138881	M36
7	0.0658892	0.00852941	0.0115483	0.0634994	0.0145678	M36
8	0.0692187	0.00788235	0.0111106	0.0667599	0.0153158	M36
9	0.0727796	0.007	0.0104621	0.0702572	0.0161181	M36
10	0.0765442	0.00641176	0.0101029	0.0739383	0.0169626	M36
11	0.0803234	0.00570588	0.00963312	0.0776403	0.0178119	M36
12	0.0841163	0.00505882	0.00921975	0.0813532	0.0186637	M36
13	0.0876818	0.00429412	0.00868294	0.0848519	0.0194663	M36
14	0.0915001	0.00352941	0.00815945	0.0885964	0.0203254	M36
15	0.0950246	0.00305882	0.00789913	0.0920409	0.0211156	M36
16	0.0985286	0.00241176	0.00747054	0.0954749	0.0219035	M36
17	0.101865	0.00176471	0.00703313	0.0987465	0.022654	M36
18	0.105123	0.00123529	0.00670306	0.101936	0.0233858	M36
19	0.108431	0.000647059	0.00631992	0.105178	0.0241295	M36
20	0.111471	5.88235e-05	0.00592263	0.108159	0.0248135	M36
21	0.114403	-0.000470588	0.00557538	0.111033	0.0254727	M36
22	0.117271	-0.00105882	0.00516905	0.113848	0.0261185	M36
23	0.120237	-0.00152941	0.00487934	0.116752	0.0267847	M36
24	0.122688	-0.00194118	0.00461827	0.119153	0.0273356	M36
25	0.125164	-0.00235294	0.0043585	0.121578	0.027892	M36
26	0.127744	-0.00288235	0.00399273	0.124111	0.028473	M36
27	0.13	-0.00323529	0.0037771	0.126319	0.0289796	M36
28	0.132271	-0.00376471	0.00339508	0.128552	0.0294919	M36
29	0.134607	-0.00405882	0.00323936	0.130835	0.0300155	M36
30	0.136737	-0.00452941	0.00290569	0.132929	0.0304959	M36
31	0.138626	-0.00476471	0.00278215	0.134774	0.0309192	M36
32	0.140528	-0.00523529	0.00243647	0.136646	0.0313488	M36
33	0.142326	-0.00570588	0.00208525	0.138417	0.031755	M36
34	0.144265	-0.006	0.00190868	0.140315	0.0321905	M36
35	0.145933	-0.00641176	0.00160637	0.141956	0.032567	M36
36	0.147606	-0.00658824	0.00152725	0.14359	0.0329418	M36
37	0.149092	-0.00688235	0.00132683	0.145049	0.0332764	M36
38	0.150715	-0.00717647	0.00113361	0.14664	0.0336415	M36
39	0.152147	-0.00758824	0.000818891	0.148053	0.0339656	M36
40	0.153339	-0.00782353	0.000658697	0.149222	0.0342339	M36
41	0.154938	-0.008	0.000575678	0.150784	0.0345922	M36
42	0.156123	-0.00823529	0.000415151	0.151947	0.0348591	M36
43	0.157394	-0.00852941	0.000203382	0.153197	0.0351457	M36
44	0.158625	-0.00876471	4.52663e-05	0.154405	0.0354228	M36
45	0.159651	-0.00894118	-6.79259e-05	0.15541	0.0356535	M36
46	0.160912	-0.00905882	-0.000113009	0.15664	0.0359357	M36
47	0.161886	-0.00947059	-0.00045181	0.157609	0.036158	M36
48	0.162909	-0.00970588	-0.000620908	0.158615	0.0363887	M36
49	0.163924	-0.00988235	-0.000734645	0.15961	0.0366171	M36
50	0.164726	-0.0101765	-0.000971058	0.160405	0.0367995	M36
51	0.16578	-0.0102353	-0.000971342	0.161431	0.0370347	M36
52	0.166566	-0.0105882	-0.0012643	0.162214	0.0372145	M36
53	0.167381	-0.0106471	-0.00127715	0.163008	0.0373966	M36
54	0.168436	-0.0109412	-0.00150029	0.164048	0.0376352	M36
55	0.168994	-0.0110588	-0.00158235	0.164597	0.0377611	M36
56	0.169845	-0.0111176	-0.00159329	0.165426	0.0379513	M36
57	0.17063	-0.0114706	-0.00188634	0.166208	0.0381306	M36
58	0.171285	-0.0114706	-0.0018519	0.166843	0.0382763	M36
59	0.172042	-0.0118235	-0.00214642	0.167597	0.0384495	M36
60	0.172714	-0.0117647	-0.00205529	0.168247	0.0385984	M36
61	0.173313	-0.0120588	-0.00230241	0.168845	0.0387356	M36
62	0.17411	-0.0121765	-0.00237192	0.169625	0.0389145	M36
63	0.174751	-0.0122941	-0.00244965	0.170253	0.0390587	M36
64	0.175332	-0.0124118	-0.00253052	0.170824	0.0391896	M36
65	0.175773	-0.0124118	-0.00250732	0.171251	0.0392877	M36
66	0.176377	-0.0126471	-0.0026984	0.171852	0.0394255	M36
67	0.176984	-0.0128235	-0.00283367	0.17245	0.0395628	M36
68	0.177584	-0.013	-0.00296926	0.173043	0.0396987	M36
69	0.178062	-0.0130588	-0.00299982	0.17351	0.039806	M36
70	0.178653	-0.0132941	-0.00319164	0.174097	0.0399405	M36
71	0.179038	-0.0133529	-0.00322708	0.174474	0.0400271	M36
72	0.179408	-0.0135882	-0.00343053	0.174846	0.0401125	M36
73	0.180111	-0.0136471	-0.00344928	0.175532	0.0402697	M36
74	0.180497	-0.0138235	-0.00359613	0.175917	0.040358	M36
75	0.180846	-0.0139412	-0.0036892	0.176262	0.0404374	M36
76	0.181293	-0.0141176	-0.0038329	0.176706	0.040539	M36
77	0.181684	-0.0141765	-0.00386801	0.177089	0.040627	M36
78	0.182168	-0.0142353	-0.00389826	0.177562	0.0407355	M36
79	0.182559	-0.0143529	-0.00398914	0.177948	0.0408241	M36
80	0.183026	-0.0145294	-0.00413176	0.178411	0.0409303	M36
81	0.183423	-0.0146471	-0.00422232	0.178803	0.0410203	M36
82	0.183805	-0.0148824	-0.00442515	0.179187	0.0411083	M36
83	0.184242	-0.0148824	-0.00440212	0.179612	0.0412057	M36
84	0.18473	-0.0151765	-0.0046551	0.180102	0.0413182	M36
85	0.185225	-0.0151765	-0.00462903	0.180582	0.0414284	M36
86	0.185441	-0.0152941	-0.00472913	0.180798	0.041478	M36
87	0.18587	-0.0154706	-0.0048737	0.181226	0.041576	M36
88	0.186336	-0.0155882	-0.00496064	0.181684	0.0416812	M36
89	0.186509	-0.0156471	-0.00500725	0.181856	0.0417206	M36
90	0.186945	-0.0158235	-0.00515152	0.182288	0.0418198	M36
91	0.187213	-0.0158824	-0.00519312	0.182552	0.0418804	M36
92	0.187655	-0.0161176	-0.00539278	0.182995	0.0419819	M36
93	0.188083	-0.0162353	-0.0054817	0.183417	0.0420787	M36
94	0.188336	-0.0162941	-0.00552409	0.183666	0.0421359	M36
95	0.188831	-0.0164706	-0.00566524	0.184156	0.0422484	M36
96	0.189137	-0.0164706	-0.00564914	0.184453	0.0423165	M36
97	0.18933	-0.0165882	-0.00575041	0.184648	0.0423611	M36
98	0.189813	-0.0167059	-0.00583649	0.185123	0.04247	M36
99	0.190097	-0.0168235	-0.00593297	0.185405	0.0425349	M36
100	0.19058	-0.017	-0.00607473	0.185884	0.0426448	M36
101	0.190801	-0.0170588	-0.00611881	0.186103	0.0426949	M36
102	0.191068	-0.0173529	-0.00638342	0.186378	0.0427582	M36
103	0.191363	-0.0172941	-0.00631216	0.186661	0.042823	M36
104	0.191613	-0.0174118	-0.00641045	0.186911	0.0428803	M36
105	0.191881	-0.0174706	-0.00645207	0.187174	0.0429407	M36
106	0.192223	-0.0175882	-0.00654555	0.187513	0.0430184	M36
107	0.192456	-0.0176471	-0.00658898	0.187743	0.0430711	M36
108	0.192709	-0.0178824	-0.0067986	0.188002	0.0431305	M36
109	0.19302	-0.0178824	-0.00678223	0.188303	0.0431997	M36
110	0.193352	-0.0180588	-0.00693193	0.188636	0.043276	M36
111	0.193599	-0.0181176	-0.00697468	0.188879	0.0433317	M36
112	0.193845	-0.0184118	-0.00724036	0.189135	0.0433905	M36
113	0.19424	-0.0184118	-0.00721959	0.189518	0.0434783	M36
114	0.194524	-0.0185294	-0.00731607	0.189801	0.0435433	M36
115	0.194778	-0.0186471	-0.00741414	0.190054	0.0436014	M36
116	0.195069	-0.0187647	-0.0075103	0.190343	0.0436677	M36
117	0.195476	-0.0188235	-0.00754458	0.190742	0.0437592	M36
118	0.195716	-0.0190588	-0.00775488	0.190988	0.0438157	M36
119	0.196039	-0.0190588	-0.00773788	0.191302	0.0438876	M36
120	0.196339	-0.0192353	-0.0078893	0.191602	0.0439566	M36
121	0.196729	-0.0192941	-0.00792446	0.191985	0.0440444	M36
122	0.19706	-0.0194118	-0.0080185	0.192313	0.0441197	M36
123	0.197349	-0.0195294	-0.00811476	0.1926	0.0441855	M36
124	0.197656	-0.0196471	-0.00821006	0.192905	0.0442554	M36
125	0.198019	-0.0198824	-0.00841387	0.193271	0.0443394	M36
126	0.19837	-0.0199412	-0.00845109	0.193615	0.0444184	M36
127	0.198666	-0.02	-0.00849127	0.193906	0.044485	M36
128	0.199048	-0.0201765	-0.00863835	0.194286	0.0445724	M36
129	0.199327	-0.0203529	-0.00879082	0.194568	0.044637	M36
130	0.199685	-0.0203529	-0.00877201	0.194915	0.0447165	M36
131	0.200048	-0.0204706	-0.00886434	0.195274	0.044799	M36
132	0.200439	-0.0205882	-0.00895521	0.195661	0.0448876	M36
133	0.200758	-0.0207647	-0.00910559	0.195981	0.0449611	M36
134	0.201028	-0.0209412	-0.00925861	0.196252	0.0450234	M36
135	0.201421	-0.021	-0.00929364	0.196637	0.0451117	M36
136	0.201866	-0.0210588	-0.00932596	0.197072	0.0452115	M36
137	0.202165	-0.0212941	-0.00953312	0.197377	0.0452813	M36
138	0.202502	-0.0213529	-0.00957109	0.197707	0.0453572	M36
139	0.202853	-0.0214706	-0.00966406	0.198055	0.045437	M36
140	0.203281	-0.0216471	-0.00980875	0.19848	0.0455345	M36
141	0.203596	-0.0218235	-0.00995933	0.198797	0.0456071	M36
142	0.203948	-0.022	-0.010108	0.199148	0.0456877	M36
143	0.204383	-0.0222353	-0.010308	0.199584	0.0457878	M36
144	0.204652	-0.0224706	-0.0105168	0.199859	0.0458508	M36
145	0.205018	-0.0225882	-0.010609	0.200222	0.045934	M36
146	0.205316	-0.0228235	-0.0108162	0.200524	0.0460035	M36
147	0.205769	-0.023	-0.0109595	0.200975	0.0461068	M36
148	0.206072	-0.0232353	-0.0111665	0.201282	0.0461774	M36
149	0.206455	-0.0232941	-0.0112021	0.201657	0.0462634	M36
150	0.206759	-0.0235882	-0.0114647	0.20197	0.0463352	M36
151	0.207198	-0.0237647	-0.0116088	0.202407	0.0464353	M36
152	0.207504	-0.0240588	-0.0118713	0.202721	0.0465074	M36
153	0.207896	-0.0241176	-0.0119064	0.203105	0.0465955	M36
154	0.208339	-0.0244118	-0.0121617	0.203552	0.046698	M36
155	0.208691	-0.0245294	-0.0122546	0.203901	0.0467782	M36
156	0.20899	-0.0247059	-0.0124061	0.204202	0.0468471	M36
157	0.209413	-0.0248824	-0.012551	0.204622	0.0469435	M36
158	0.20981	-0.0251765	-0.0128087	0.205026	0.0470361	M36
159	0.210195	-0.0253529	-0.0129557	0.205409	0.0471241	M36
160	0.210502	-0.0255294	-0.0131067	0.205718	0.047195	M36
161	0.210832	-0.0258235	-0.013368	0.206056	0.0472725	M36
162	0.21138	-0.0258824	-0.0133948	0.206591	0.0473952	M36
163	0.211717	-0.0261176	-0.0136	0.206932	0.0474734	M36
164	0.21209	-0.0262353	-0.0136919	0.207301	0.047558	M36
165	0.212422	-0.0265882	-0.0140087	0.207644	0.0476369	M36
166	0.212907	-0.0267647	-0.0141504	0.208125	0.0477471	M36
167	0.213274	-0.0268824	-0.0142425	0.208489	0.0478306	M36
168	0.213677	-0.0271176	-0.0144442	0.208893	0.0479234	M36
169	0.214113	-0.0273529	-0.0146442	0.20933	0.0480237	M36
170	0.214495	-0.0275294	-0.0147913	0.209712	0.0481112	M36
171	0.214877	-0.0277059	-0.0149384	0.210093	0.0481986	M36
172	0.215276	-0.0279412	-0.0151403	0.210494	0.0482907	M36
173	0.21578	-0.0281176	-0.0152809	0.210994	0.0484054	M36
174	0.21614	-0.0283529	-0.0154849	0.211358	0.0484888	M36
175	0.216479	-0.0285294	-0.0156342	0.211697	0.0485666	M36
176	0.216876	-0.0287059	-0.0157805	0.212093	0.0486574	M36
177	0.217356	-0.029	-0.0160339	0.212576	0.0487684	M36
178	0.217798	-0.0291176	-0.0161221	0.213012	0.0488684	M36
179	0.218199	-0.0292941	-0.0162682	0.213412	0.04896	M36
180	0.218664	-0.0295294	-0.0164666	0.213877	0.0490669	M36
181	0.219095	-0.0297647	-0.0166668	0.214309	0.0491659	M36
182	0.219448	-0.0299412	-0.0168154	0.214662	0.0492469	M36
183	0.219861	-0.0300588	-0.0169052	0.21507	0.0493404	M36
184	0.220359	-0.0303529	-0.0171576	0.215572	0.0494555	M36
185	0.220756	-0.0305882	-0.0173596	0.21597	0.049547	M36
186	0.221197	-0.0307647	-0.0175035	0.21641	0.0496478	M36
187	0.22156	-0.0309412	-0.0176517	0.216772	0.0497309	M36
188	0.222069	-0.0312353	-0.0179035	0.217283	0.0498482	M36
189	0.222492	-0.0314118	-0.0180484	0.217704	0.0499448	M36
190	0.222891	-0.0315294	-0.0181389	0.218099	0.0500353	M36
191	0.223277	-0.0318235	-0.0183972	0.218492	0.0501254	M36
192	0.223877	-0.0319412	-0.0184771	0.21908	0.0502605	M36
193	0.224274	-0.0321765	-0.0186791	0.21948	0.0503521	M36
194	0.224647	-0.0324118	-0.0188823	0.219856	0.0504385	M36
195	0.225232	-0.0326471	-0.0190745	0.220438	0.050572	M36
196	0.225611	-0.0328235	-0.0192217	0.220817	0.0506588	M36
197	0.225992	-0.033	-0.0193688	0.221197	0.050746	M36
198	0.22645	-0.0332353	-0.0195677	0.221655	0.0508512	M36
199	0.226961	-0.0335294	-0.0198194	0.222169	0.050969	M36
200	0.22737	-0.0337647	-0.0200208	0.222581	0.0510635	M36
201	0.227862	-0.0338235	-0.0200506	0.223062	0.0511738	M36
202	0.228275	-0.0340588	-0.0202518	0.223476	0.051269	M36
203	0.228828	-0.0342353	-0.0203899	0.224023	0.0513945	M36
204	0.229272	-0.0344706	-0.0205894	0.224468	0.0514966	M36
205	0.22969	-0.0347059	-0.0207903	0.224888	0.0515929	M36
206	0.230219	-0.0349412	-0.0209854	0.225415	0.0517138	M36
207	0.23064	-0.0351765	-0.0211861	0.225839	0.051811	M36
208	0.231099	-0.0352941	-0.0212734	0.226291	0.0519147	M36
209	0.231499	-0.0355294	-0.0214753	0.226693	0.052007	M36
210	0.232105	-0.0357647	-0.0216663	0.227296	0.0521453	M36
211	0.232503	-0.036	-0.0218682	0.227697	0.0522372	M36
212	0.232933	-0.0362353	-0.0220685	0.228128	0.0523362	M36
213	0.233341	-0.0364118	-0.0222142	0.228535	0.0524295	M36
214	0.233909	-0.0367647	-0.0225187	0.229108	0.0525609	M36
215	0.234321	-0.0369412	-0.0226642	0.229518	0.0526549	M36
216	0.234734	-0.0371176	-0.0228097	0.229929	0.0527493	M36
217	0.235171	-0.0373529	-0.0230096	0.230368	0.0528501	M36
218	0.23572	-0.0376471	-0.0232593	0.230918	0.0529762	M36
219	0.236193	-0.0378235	-0.0234016	0.231388	0.0530839	M36
220	0.23661	-0.0380588	-0.0236026	0.231807	0.0531802	M36
221	0.237171	-0.0382941	-0.0237959	0.232366	0.0533084	M36
222	0.237663	-0.0384706	-0.0239372	0.232854	0.0534203	M36
223	0.238087	-0.0386471	-0.0240821	0.233276	0.0535171	M36
224	0.238529	-0.0389412	-0.0243375	0.233723	0.0536198	M36
225	0.239097	-0.0392353	-0.0245862	0.234292	0.0537502	M36
226	0.239526	-0.0394118	-0.0247309	0.234719	0.0538481	M36
227	0.239979	-0.0396471	-0.0249299	0.235173	0.0539524	M36
228	0.240411	-0.0398235	-0.0250744	0.235603	0.0540509	M36
229	0.241012	-0.0401176	-0.0253214	0.236204	0.0541889	M36
230	0.241446	-0.0402941	-0.0254657	0.236636	0.0542881	M36
231	0.241874	-0.0405882	-0.0257218	0.237069	0.0543874	M36
232	0.242481	-0.0408824	-0.0259685	0.237676	0.0545267	M36
233	0.24292	-0.0410588	-0.0261126	0.238113	0.0546269	M36
234	0.243384	-0.0412941	-0.0263111	0.238578	0.0547335	M36
235	0.243826	-0.0414706	-0.026455	0.239017	0.0548344	M36
236	0.244417	-0.0417059	-0.0266468	0.239606	0.0549693	M36
237	0.244924	-0.0419412	-0.026843	0.240112	0.0550855	M36
238	0.245369	-0.0421765	-0.0270425	0.240558	0.0551877	M36
239	0.24584	-0.0424118	-0.0272406	0.241029	0.0552959	M36
240	0.246438	-0.0426471	-0.027432	0.241624	0.0554324	M36
241	0.246921	-0.0427647	-0.0275181	0.242099	0.0555414	M36
242	0.247396	-0.043	-0.027716	0.242575	0.0556505	M36
243	0.247849	-0.0431765	-0.0278593	0.243025	0.0557539	M36
244	0.24847	-0.0435882	-0.0282168	0.243653	0.0558979	M36
245	0.248926	-0.0437647	-0.0283599	0.244107	0.0560019	M36
246	0.249383	-0.0439412	-0.0285031	0.244561	0.0561061	M36
247	0.250018	-0.0442353	-0.0287483	0.245195	0.0562517	M36
248	0.250478	-0.0444118	-0.0288912	0.245653	0.0563566	M36
249	0.25094	-0.0445882	-0.0290341	0.246111	0.0564618	M36
250	0.251426	-0.0448235	-0.0292315	0.246597	0.0565733	M36
251	0.252036	-0.0451765	-0.0295337	0.247211	0.056714	M36
252	0.252524	-0.0454118	-0.0297309	0.247699	0.0568261	M36
253	0.252991	-0.0455882	-0.0298735	0.248163	0.0569325	M36
254	0.253459	-0.0457647	-0.0300161	0.248628	0.0570391	M36
255	0.254108	-0.0460588	-0.0302606	0.249275	0.0571877	M36
256	0.254578	-0.0462353	-0.030403	0.249743	0.0572949	M36
257	0.255111	-0.0464706	-0.0305979	0.250275	0.0574169	M36
258	0.25574	-0.0467647	-0.0308434	0.250903	0.057561	M36
259	0.256214	-0.0469412	-0.0309856	0.251374	0.0576691	M36
260	0.256713	-0.0471765	-0.0311823	0.251872	0.0577834	M36
261	0.25719	-0.0473529	-0.0313244	0.252346	0.057892	M36
262	0.257827	-0.0475882	-0.0315137	0.252978	0.0580372	M36
263	0.25833	-0.0478235	-0.0317102	0.253481	0.0581524	M36
264	0.258803	-0.0480588	-0.0319082	0.253955	0.0582612	M36
265	0.259308	-0.0482941	-0.0321045	0.254459	0.0583769	M36
266	0.259949	-0.0485882	-0.0323494	0.255099	0.0585238	M36
267	0.260433	-0.0487647	-0.0324911	0.25558	0.0586341	M36
268	0.260942	-0.049	-0.0326873	0.256088	0.0587506	M36
269	0.261428	-0.0491765	-0.0328289	0.256571	0.0588613	M36
270	0.262078	-0.0494118	-0.0330176	0.257216	0.0590094	M36
271	0.262615	-0.0496471	-0.0332122	0.257751	0.0591322	M36
272	0.263105	-0.0498235	-0.0333536	0.258237	0.0592437	M36
273	0.263783	-0.0501176	-0.0335966	0.258913	0.0593988	M36
274	0.264273	-0.0503529	-0.0337937	0.259403	0.0595111	M36
275	0.264766	-0.0505294	-0.0339349	0.259893	0.0596235	M36
276	0.265283	-0.0507647	-0.0341306	0.260409	0.059742	M36
277	0.265937	-0.0510588	-0.0343748	0.261062	0.0598917	M36
278	0.266434	-0.0512353	-0.0345158	0.261555	0.0600048	M36
279	0.266955	-0.0514706	-0.0347113	0.262075	0.0601241	M36
280	0.267454	-0.0516471	-0.0348523	0.26257	0.0602376	M36
281	0.268144	-0.0519412	-0.0350946	0.263257	0.0603954	M36
282	0.268645	-0.0521176	-0.0352354	0.263754	0.0605094	M36
283	0.269144	-0.0523529	-0.035432	0.264254	0.060624	M36
284	0.269832	-0.0527059	-0.0357302	0.264942	0.060782	M36
285	0.270336	-0.0528824	-0.0358709	0.265443	0.0608967	M36
286	0.270842	-0.0530588	-0.0360114	0.265944	0.0610118	M36
287	0.271371	-0.0532941	-0.0362065	0.266472	0.0611329	M36
288	0.272092	-0.0534706	-0.0363357	0.267182	0.0612958	M36
289	0.2726	-0.0536471	-0.0364761	0.267687	0.0614115	M36
290	0.273126	-0.0539412	-0.0367271	0.268215	0.0615328	M36
291	0.273126	-0.0539412	-0.0367271	0.268215	0.0615328	M36
292	0.273123	-0.054	-0.036783	0.268216	0.061533	M36
293	0.273146	-0.0540588	-0.0368375	0.268242	0.061539	M36
294	0.273146	-0.0540588	-0.0368375	0.268242	0.061539	M36
295	0.273169	-0.0541176	-0.036892	0.268268	0.061545	M36
296	0.273169	-0.0541176	-0.036892	0.268268	0.061545	M36
297	0.273163	-0.0541765	-0.0369481	0.268266	0.0615443	M36
298	0.273186	-0.0542353	-0.0370026	0.268292	0.0615504	M36
299	0.273186	-0.0542353	-0.0370026	0.268292	0.0615504	M36
300	0.273186	-0.0542353	-0.0370026	0.268292	0.0615504	M36
301	0.27321	-0.0542941	-0.0370571	0.268319	0.0615565	M36
302	0.273207	-0.0543529	-0.037113	0.26832	0.0615568	M36
303	0.273207	-0.0543529	-0.037113	0.26832	0.0615568	M36
304	0.273224	-0.0544706	-0.0372235	0.268344	0.0615624	M36
305	0.273224	-0.0544706	-0.0372235	0.268344	0.0615624	M36
306	0.273224	-0.0544706	-0.0372235	0.268344	0.0615624	M36
307	0.273248	-0.0545294	-0.037278	0.268371	0.0615686	M36
308	0.273248	-0.0545294	-0.037278	0.268371	0.0615686	M36
309	0.273272	-0.0545882	-0.0373324	0.268398	0.0615748	M36
310	0.273266	-0.0546471	-0.0373885	0.268396	0.0615743	M36
311	0.273266	-0.0546471	-0.0373885	0.268396	0.0615743	M36
312	0.27329	-0.0547059	-0.0374429	0.268423	0.0615806	M36
313	0.273288	-0.0547647	-0.0374988	0.268425	0.0615809	M36
314	0.273288	-0.0547647	-0.0374988	0.268425	0.0615809	M36
315	0.273312	-0.0548235	-0.0375532	0.268452	0.0615872	M36
316	0.273312	-0.0548235	-0.0375532	0.268452	0.0615872	M36
317	0.273306	-0.0548824	-0.0376093	0.26845	0.0615867	M36
318	0.273331	-0.0549412	-0.0376637	0.268478	0.0615931	M36
319	0.273331	-0.0549412	-0.0376637	0.268478	0.0615931	M36
320	0.273331	-0.0549412	-0.0376637	0.268478	0.0615931	M36
321	0.273181	-0.0557235	-0.0384127	0.268383	0.0615713	M36
322	0.273181	-0.0557235	-0.0384127	0.268383	0.0615713	M36
323	0.273175	-0.0557823	-0.0384688	0.268381	0.0615708	M36
324	0.273385	-0.0551292	-0.037839	0.268543	0.0616079	M36
325	0.273385	-0.0551288	-0.0378385	0.268543	0.061608	M36
326	0.273386	-0.0551283	-0.0378381	0.268543	0.061608	M36
327	0.273411	-0.0551867	-0.037892	0.268572	0.0616145	M36
328	0.273443	-0.0551274	-0.0378342	0.268599	0.0616208	M36
329	0.273443	-0.0551269	-0.0378337	0.268599	0.0616208	M36
330	0.273463	-0.0552441	-0.0379437	0.268626	0.061627	M36
331	0.273463	-0.0552436	-0.0379433	0.268626	0.061627	M36
332	0.273463	-0.0552432	-0.0379428	0.268626	0.061627	M36
333	0.273489	-0.0553015	-0.0379968	0.268655	0.0616337	M36
334	0.27349	-0.0553011	-0.0379963	0.268655	0.0616337	M36
335	0.27349	-0.0553006	-0.0379959	0.268655	0.0616337	M36
336	0.273516	-0.055359	-0.0380498	0.268684	0.0616404	M36
337	0.273508	-0.0554762	-0.0381612	0.268684	0.0616404	M36
338	0.273508	-0.0554757	-0.0381608	0.268684	0.0616404	M36
339	0.273535	-0.0555341	-0.0382147	0.268714	0.0616471	M36
340	0.273535	-0.0555336	-0.0382142	0.268714	0.0616472	M36
341	0.273535	-0.0555332	-0.0382138	0.268714	0.0616472	M36
342	0.273562	-0.0555915	-0.0382677	0.268743	0.061654	M36
343	0.273556	-0.0556499	-0.0383232	0.268742	0.0616536	M36
344	0.273556	-0.0556494	-0.0383228	0.268742	0.0616536	M36
345	0.273583	-0.0557078	-0.0383767	0.268772	0.0616605	M36
346	0.273583	-0.0557073	-0.0383762	0.268772	0.0616605	M36
347	0.273583	-0.0557069	-0.0383758	0.268772	0.0616605	M36
348	0.27361	-0.0557652	-0.0384297	0.268802	0.0616674	M36
349	0.27361	-0.0557648	-0.0384292	0.268802	0.0616674	M36
350	0.273603	-0.0558819	-0.0385406	0.268802	0.0616675	M36
351	0.27363	-0.0559403	-0.0385945	0.268833	0.0616744	M36
352	0.27363	-0.0559398	-0.038594	0.268833	0.0616744	M36
353	0.273675	-0.0558806	-0.0385355	0.268872	0.0616835	M36
354	0.273702	-0.0559389	-0.0385894	0.268902	0.0616904	M36
355	0.273703	-0.0559385	-0.0385889	0.268902	0.0616905	M36
356	0.273698	-0.0559968	-0.0386445	0.268901	0.0616902	M36
357	0.273725	-0.0560552	-0.0386983	0.268932	0.0616972	M36
358	0.273725	-0.0560547	-0.0386979	0.268932	0.0616972	M36
359	0.273725	-0.0560543	-0.0386974	0.268932	0.0616973	M36
360	0.273753	-0.0561126	-0.0387513	0.268963	0.0617043	M36
361	0.273753	-0.0561122	-0.0387508	0.268963	0.0617043	M36
362	0.273754	-0.0561117	-0.0387504	0.268963	0.0617044	M36
363	0.273777	-0.0562289	-0.0388602	0.268993	0.0617112	M36
364	0.273777	-0.0562284	-0.0388597	0.268993	0.0617112	M36
365	0.273777	-0.056228	-0.0388593	0.268993	0.0617113	M36
366	0.273775	-0.0562863	-0.0389147	0.268995	0.0617117	M36
367	0.273803	-0.0563447	-0.0389685	0.269026	0.0617189	M36
368	0.273803	-0.0563442	-0.0389681	0.269026	0.0617189	M36
369	0.273804	-0.0563438	-0.0389676	0.269026	0.0617189	M36
370	0.273827	-0.056461	-0.0390774	0.269057	0.0617259	M36
371	0.273827	-0.0564605	-0.0390769	0.269057	0.0617259	M36
372	0.273827	-0.05646	-0.0390765	0.269057	0.061726	M36
373	0.273856	-0.0565184	-0.0391303	0.269089	0.0617332	M36
374	0.273856	-0.056518	-0.0391298	0.269089	0.0617332	M36
375	0.273856	-0.0565175	-0.0391294	0.269089	0.0617332	M36
376	0.273881	-0.0566347	-0.0392391	0.26912	0.0617404	M36
377	0.273881	-0.0566342	-0.0392387	0.26912	0.0617404	M36
378	0.273881	-0.0566338	-0.0392382	0.26912	0.0617404	M36
379	0.27391	-0.0566921	-0.039292	0.269152	0.0617477	M36
380	0.27391	-0.0566917	-0.0392916	0.269152	0.0617478	M36
381	0.27391	-0.0566912	-0.0392911	0.269152	0.0617478	M36
382	0.27391	-0.0566907	-0.0392907	0.269152	0.0617478	M36
383	0.273933	-0.0568667	-0.0394562	0.269186	0.0617555	M36
384	0.273933	-0.0568663	-0.0394558	0.269186	0.0617555	M36
385	0.273934	-0.0568658	-0.0394553	0.269186	0.0617556	M36
386	0.273963	-0.0569242	-0.0395091	0.269219	0.061763	M36
387	0.273963	-0.0569237	-0.0395086	0.269219	0.061763	M36
388	0.273963	-0.0569233	-0.0395082	0.269219	0.061763	M36
389	0.273993	-0.0569816	-0.0395619	0.269251	0.0617705	M36
390	0.273989	-0.05704	-0.0396174	0.269251	0.0617705	M36
391	0.272016	-0.0619858	-0.0444067	0.267662	0.0614059	M36
392	0.272065	-0.061966	-0.0443855	0.267708	0.0614163	M36
393	0.272085	-0.0618874	-0.04431	0.267722	0.0614196	M36
394	0.272105	-0.0618088	-0.0442344	0.267736	0.0614229	M36
395	0.272105	-0.0618084	-0.044234	0.267736	0.0614229	M36
396	0.272129	-0.0619256	-0.0443437	0.267767	0.06143	M36
397	0.274542	-0.0563541	-0.0389385	0.269743	0.0618832	M36
398	0.274547	-0.0563447	-0.0389293	0.269747	0.0618843	M36
399	0.274583	-0.0563941	-0.0389743	0.269785	0.061893	M36
400	0.274588	-0.0563848	-0.0389651	0.26979	0.0618941	M36
401	0.274594	-0.0563754	-0.0389559	0.269795	0.0618952	M36
402	0.27463	-0.0564248	-0.0390009	0.269833	0.0619039	M36
403	0.27463	-0.0565331	-0.0391034	0.26984	0.0619056	M36
404	0.274636	-0.0565237	-0.0390942	0.269845	0.0619067	M36
405	0.274641	-0.0565143	-0.039085	0.26985	0.0619078	M36
406	0.274678	-0.0565637	-0.03913	0.269888	0.0619166	M36
407	0.274683	-0.0565544	-0.0391208	0.269893	0.0619177	M36
408	0.274689	-0.056545	-0.0391116	0.269898	0.0619188	M36
409	0.274722	-0.0566532	-0.0392124	0.269937	0.0619277	M36
410	0.274728	-0.0566439	-0.0392033	0.269941	0.0619288	M36
411	0.274733	-0.0566345	-0.0391941	0.269946	0.0619299	M36
412	0.27477	-0.0566839	-0.039239	0.269985	0.0619388	M36
413	0.274775	-0.0566745	-0.0392298	0.26999	0.0619399	M36
414	0.274781	-0.0566651	-0.0392206	0.269995	0.061941	M36
415	0.274787	-0.0566558	-0.0392114	0.27	0.0619422	M36
416	0.27482	-0.056764	-0.0393122	0.270039	0.0619513	M36
417	0.274826	-0.0567546	-0.039303	0.270044	0.0619524	M36
418	0.274832	-0.0567453	-0.0392938	0.270049	0.0619535	M36
419	0.274869	-0.0567947	-0.0393387	0.270088	0.0619625	M36
420	0.274874	-0.0567853	-0.0393295	0.270093	0.0619636	M36
421	0.27488	-0.0567759	-0.0393203	0.270098	0.0619647	M36
422	0.274886	-0.0567665	-0.0393112	0.270103	0.0619658	M36
423	0.27492	-0.0568748	-0.0394119	0.270143	0.0619751	M36
424	0.274926	-0.0568654	-0.0394027	0.270148	0.0619762	M36
425	0.274931	-0.056856	-0.0393935	0.270153	0.0619773	M36
426	0.274968	-0.0569643	-0.0394942	0.270195	0.061987	M36
427	0.274973	-0.0569549	-0.039485	0.2702	0.0619881	M36
428	0.274979	-0.0569455	-0.0394758	0.270205	0.0619892	M36
429	0.274982	-0.056995	-0.0395225	0.270211	0.0619906	M36
430	0.27502	-0.0570444	-0.0395673	0.270251	0.0619997	M36
431	0.275025	-0.057035	-0.0395582	0.270255	0.0620009	M36
432	0.275031	-0.0570256	-0.039549	0.27026	0.062002	M36
433	0.275069	-0.0570751	-0.0395938	0.270301	0.0620112	M36
434	0.275075	-0.0570657	-0.0395846	0.270305	0.0620123	M36
435	0.275081	-0.0570563	-0.0395754	0.27031	0.0620135	M36
436	0.275084	-0.0571057	-0.0396221	0.270317	0.0620149	M36
437	0.275122	-0.0571552	-0.0396669	0.270357	0.0620241	M36
438	0.275128	-0.0571458	-0.0396577	0.270362	0.0620253	M36
439	0.275134	-0.0571364	-0.0396485	0.270367	0.0620264	M36
440	0.275172	-0.0571859	-0.0396933	0.270407	0.0620357	M36
441	0.275178	-0.0571765	-0.0396841	0.270412	0.0620369	M36
442	0.275181	-0.0572259	-0.0397308	0.270419	0.0620383	M36
443	0.275187	-0.0572165	-0.0397216	0.270424	0.0620395	M36
444	0.275226	-0.057266	-0.0397664	0.270465	0.0620488	M36
445	0.275232	-0.0572566	-0.0397572	0.27047	0.06205	M36
446	0.275237	-0.0572472	-0.039748	0.270475	0.0620511	M36
447	0.275243	-0.0572378	-0.0397388	0.27048	0.0620523	M36
448	0.275282	-0.0572873	-0.0397836	0.270521	0.0620617	M36
449	0.275286	-0.0573367	-0.0398303	0.270527	0.0620632	M36
450	0.275291	-0.0573273	-0.0398211	0.270532	0.0620644	M36
451	0.275331	-0.0573768	-0.0398658	0.270573	0.0620738	M36
452	0.275336	-0.0573674	-0.0398566	0.270578	0.062075	M36
453	0.275341	-0.0574168	-0.0399032	0.270586	0.0620767	M36
454	0.275347	-0.0574074	-0.039894	0.270591	0.0620779	M36
455	0.275386	-0.0574569	-0.0399388	0.270633	0.0620874	M36
456	0.27539	-0.0575063	-0.0399854	0.270639	0.0620889	M36
457	0.275396	-0.0574969	-0.0399762	0.270644	0.0620901	M36
458	0.275402	-0.0574875	-0.039967	0.27065	0.0620913	M36
459	0.275441	-0.057537	-0.0400118	0.270691	0.0621008	M36
460	0.275447	-0.0575276	-0.0400026	0.270696	0.062102	M36
461	0.275453	-0.0575182	-0.0399934	0.270701	0.0621031	M36
462	0.275491	-0.0576265	-0.040094	0.270745	0.0621132	M36
463	0.275497	-0.0576171	-0.0400848	0.27075	0.0621144	M36
464	0.275503	-0.0576077	-0.0400756	0.270755	0.0621156	M36
465	0.275509	-0.0575983	-0.0400664	0.270761	0.0621167	M36
466	0.275549	-0.0576478	-0.0401111	0.270803	0.0621264	M36
467	0.275555	-0.0576384	-0.0401019	0.270808	0.0621276	M36
468	0.275561	-0.057629	-0.0400927	0.270813	0.0621287	M36
469	0.275565	-0.0576784	-0.0401393	0.27082	0.0621304	M36
470	0.275605	-0.0577279	-0.040184	0.270863	0.0621401	M36
471	0.275611	-0.0577185	-0.0401748	0.270868	0.0621413	M36
472	0.275617	-0.0577091	-0.0401656	0.270873	0.0621425	M36
473	0.275623	-0.0576997	-0.0401564	0.270878	0.0621437	M36
474	0.275664	-0.0577492	-0.0402011	0.27092	0.0621534	M36
475	0.275668	-0.0577986	-0.0402477	0.270928	0.0621552	M36
476	0.275674	-0.0577892	-0.0402385	0.270933	0.0621563	M36
477	0.275715	-0.0578386	-0.0402832	0.270976	0.0621661	M36
478	0.275721	-0.0578293	-0.040274	0.270981	0.0621673	M36
479	0.275727	-0.0578199	-0.0402648	0.270986	0.0621685	M36
480	0.275733	-0.0578105	-0.0402556	0.270991	0.0621697	M36
481	0.275774	-0.0578599	-0.0403003	0.271034	0.0621796	M36
482	0.275779	-0.0579094	-0.0403468	0.271042	0.0621814	M36
483	0.275785	-0.0579	-0.0403376	0.271047	0.0621826	M36
484	0.275791	-0.0578906	-0.0403284	0.271053	0.0621837	M36
485	0.275832	-0.05794	-0.0403731	0.271096	0.0621937	M36
486	0.275838	-0.0579307	-0.0403639	0.271101	0.0621949	M36
487	0.275844	-0.0579213	-0.0403547	0.271106	0.062196	M36
488	0.275849	-0.0579707	-0.0404013	0.271114	0.0621978	M36
489	0.275889	-0.058079	-0.0405017	0.27116	0.0622085	M36
490	0.275895	-0.0580696	-0.0404925	0.271166	0.0622097	M36
491	0.275901	-0.0580602	-0.0404833	0.271171	0.0622109	M36
492	0.275907	-0.0580508	-0.0404741	0.271176	0.0622121	M36
493	0.275949	-0.0581003	-0.0405187	0.27122	0.0622221	M36
494	0.275955	-0.0580909	-0.0405095	0.271225	0.0622233	M36
495	0.27596	-0.0581403	-0.0405561	0.271233	0.0622252	M36
496	0.275966	-0.0581309	-0.0405469	0.271239	0.0622264	M36
497	0.276008	-0.0581804	-0.0405915	0.271282	0.0622364	M36
498	0.276014	-0.058171	-0.0405823	0.271288	0.0622377	M36
499	0.276021	-0.0581616	-0.0405731	0.271293	0.0622389	M36
500	0.276027	-0.0581522	-0.0405639	0.271298	0.0622401	M36
501	0.276069	-0.0582017	-0.0406085	0.271342	0.0622502	M36
502	0.276074	-0.0582511	-0.040655	0.271351	0.0622521	M36
503	0.27608	-0.0582417	-0.0406458	0.271356	0.0622534	M36
504	0.276086	-0.0582323	-0.0406366	0.271361	0.0622546	M36
505	0.276129	-0.0582818	-0.0406812	0.271406	0.0622647	M36
506	0.276135	-0.0582724	-0.040672	0.271411	0.062266	M36
507	0.276141	-0.058263	-0.0406628	0.271416	0.0622672	M36
508	0.276147	-0.0582536	-0.0406536	0.271422	0.0622684	M36
509	0.276189	-0.0583619	-0.0407539	0.27147	0.0622794	M36
510	0.276196	-0.0583525	-0.0407447	0.271475	0.0622806	M36
511	0.276202	-0.0583431	-0.0407355	0.27148	0.0622818	M36
512	0.276208	-0.0583337	-0.0407263	0.271486	0.0622831	M36
513	0.276251	-0.0583832	-0.0407709	0.27153	0.0622933	M36
514	0.276257	-0.0583738	-0.0407617	0.271536	0.0622946	M36
515	0.276263	-0.0584232	-0.0408082	0.271545	0.0622966	M36
516	0.276269	-0.0584138	-0.040799	0.27155	0.0622979	M36
517	0.276312	-0.0584633	-0.0408435	0.271595	0.0623082	M36
518	0.276318	-0.0584539	-0.0408343	0.2716	0.0623094	M36
519	0.276324	-0.0584445	-0.0408251	0.271606	0.0623106	M36
520	0.276331	-0.0584351	-0.0408159	0.271611	0.0623119	M36
521	0.276374	-0.0584846	-0.0408604	0.271656	0.0623222	M36
522	0.27638	-0.058534	-0.040907	0.271666	0.0623244	M36
523	0.276386	-0.0585246	-0.0408977	0.271671	0.0623256	M36
524	0.276393	-0.0585152	-0.0408885	0.271676	0.0623268	M36
525	0.276436	-0.0585647	-0.0409331	0.271722	0.0623372	M36
526	0.276442	-0.0585553	-0.0409239	0.271727	0.0623385	M36
527	0.276448	-0.0585459	-0.0409146	0.271733	0.0623397	M36
528	0.276455	-0.0585954	-0.0409611	0.271742	0.0623419	M36
529	0.276499	-0.0586448	-0.0410057	0.271788	0.0623524	M36
530	0.276505	-0.0586354	-0.0409964	0.271793	0.0623536	M36
531	0.276511	-0.058626	-0.0409872	0.271799	0.0623549	M36
532	0.276517	-0.0586166	-0.040978	0.271804	0.0623561	M36
533	0.276561	-0.0586661	-0.0410225	0.27185	0.0623666	M36
534	0.276566	-0.0587155	-0.0410691	0.271858	0.0623685	M36
535	0.276573	-0.058765	-0.0411156	0.271868	0.0623707	M36
536	0.276579	-0.0587556	-0.0411064	0.271873	0.062372	M36
537	0.276624	-0.058805	-0.0411509	0.271919	0.0623825	M36
538	0.27663	-0.0587956	-0.0411417	0.271925	0.0623838	M36
539	0.276636	-0.0587862	-0.0411324	0.27193	0.0623851	M36
540	0.276643	-0.0587769	-0.0411232	0.271936	0.0623863	M36
541	0.276649	-0.0587675	-0.041114	0.271941	0.0623876	M36
542	0.276694	-0.0588757	-0.0412142	0.271992	0.0623992	M36
543	0.2767	-0.0588664	-0.041205	0.271997	0.0624005	M36
544	0.276706	-0.058857	-0.0411957	0.272003	0.0624017	M36
545	0.276713	-0.0588476	-0.0411865	0.272008	0.062403	M36
546	0.276757	-0.058897	-0.041231	0.272055	0.0624137	M36
547	0.276764	-0.0588876	-0.0412218	0.27206	0.0624149	M36
548	0.276771	-0.0589371	-0.0412682	0.272071	0.0624173	M36
549	0.276777	-0.0589277	-0.041259	0.272076	0.0624185	M36
550	0.276822	-0.0589771	-0.0413035	0.272123	0.0624292	M36
551	0.276829	-0.0589678	-0.0412943	0.272128	0.0624305	M36
552	0.276835	-0.0589584	-0.041285	0.272134	0.0624318	M36
553	0.276841	-0.058949	-0.0412758	0.272139	0.0624331	M36
554	0.276848	-0.0589396	-0.0412666	0.272145	0.0624343	M36
555	0.276894	-0.0590479	-0.0413667	0.272197	0.0624462	M36
556	0.2769	-0.0590385	-0.0413575	0.272202	0.0624475	M36
557	0.276907	-0.0590291	-0.0413483	0.272208	0.0624488	M36
558	0.276913	-0.0590197	-0.0413391	0.272213	0.0624501	M36
559	0.276958	-0.0590692	-0.0413835	0.272261	0.0624609	M36
560	0.276965	-0.0590598	-0.0413743	0.272266	0.0624622	M36
561	0.276972	-0.0591092	-0.0414207	0.272277	0.0624646	M36
562	0.276979	-0.0590998	-0.0414115	0.272282	0.0624659	M36
563	0.277024	-0.0591493	-0.0414559	0.27233	0.0624767	M36
564	0.277031	-0.0591399	-0.0414467	0.272335	0.062478	M36
565	0.277037	-0.0591305	-0.0414375	0.272341	0.0624793	M36
566	0.277044	-0.0591211	-0.0414282	0.272347	0.0624806	M36
567	0.27705	-0.0591117	-0.041419	0.272352	0.0624819	M36
568	0.277097	-0.05922	-0.0415191	0.272405	0.062494	M36
569	0.277104	-0.0592106	-0.0415099	0.272411	0.0624953	M36
570	0.27711	-0.0592012	-0.0415006	0.272416	0.0624966	M36
571	0.277117	-0.0591918	-0.0414914	0.272422	0.0624979	M36
572	0.277163	-0.0592413	-0.0415358	0.27247	0.0625089	M36
573	0.277169	-0.0592319	-0.0415266	0.272476	0.0625102	M36
574	0.277176	-0.0592225	-0.0415174	0.272481	0.0625115	M36
575	0.277184	-0.059272	-0.0415638	0.272492	0.062514	M36
576	0.27719	-0.0592626	-0.0415545	0.272498	0.0625153	M36
577	0.277236	-0.059312	-0.0415989	0.272546	0.0625263	M36
578	0.277243	-0.0593026	-0.0415897	0.272552	0.0625276	M36
579	0.277249	-0.0592932	-0.0415805	0.272557	0.062529	M36
580	0.277256	-0.0592839	-0.0415712	0.272563	0.0625303	M36
