# Supplementary material for: Dynamic association of H3K36me3 with pericentromeric heterochromatin regulates its replication time
Source: EMBO Rep. 2025 Sep 8;26(20):4950–76. doi: 10.1038/s44319-025-00575-6 (PMC12549960; doi:10.1038/s44319-025-00575-6)
Supplement: Supplementary file 9 — EV Figures Source Data [file 44319_2025_575_MOESM9_ESM.zip › Biostudies_EV/03_Figure_EV3/Figure_EV3D/Cell_cycle_Fraction_Summary.xlsx]

## Sheet: Sheet1
CellCycle	GFP	SETD2	NSD1	SETD2+NSD1
G1	16	19	13	21
S	69	58	63	54
G2	15	23	24	25
